# Supplementary material for: Availability, prices and affordability of essential medicines: A cross-sectional survey in Hanam province, Vietnam
Source: PLoS One. 2021 Nov 18;16(11):e0260142. doi: 10.1371/journal.pone.0260142 (PMC8601520; doi:10.1371/journal.pone.0260142)
Supplement: S1 Data — (XLS) [file pone.0260142.s001.xls]

## Sheet: Home Page
4							Data entry Procurement done	1			WPRO			Regions
5	International Medicines Price Workbook - Part I						Data entry Private done	1						Region Code	Region name
		World Health Organization/Health Action International					Data entry Public done	1						AFRO	Africa
		Release 17th may 2016					Data entry other done	1						AMRO-LA/CAR	Americas - Latin America and the Caribbean
	Your Country :	Viet Nam					Data entry Other2 done	1						EMRO	Eastern Mediterranean
	Your WHO Region :	Western Pacific (WPRO)					All double entry correct	5						EURO	Europe
	State or province (where applicable) :
	First other sector :													SEARO	South-East Asia
	Second other sector :													WPRO	Western Pacific
	First day of data collection :													Unknown	Unknown
	Version of your workbook :	1												EURO-CA	Europe - Central Asia
	Survey areas (comma separated) :													WPRO-Aust/NZ	Western Pacific - Aust/NZ
														AMRO-Can/US	Americas - Can/US
		Press button to jump to page
														Show regional list	1
														Countries
														Country name	Region Code	Regional list
														Afghanistan	EMRO	1
														Albania	EURO	1
														Algeria	AFRO	1
														American Samoa	WPRO	1
														Andorra	EURO	1
														Angola	AFRO	1
		Press button to erase data												Anguilla	AMRO-LA/CAR	1
														Antigua and Barbuda	AMRO-LA/CAR	1
														Argentina	AMRO-LA/CAR	1
														Armenia	EURO	1
														Aruba	AMRO-LA/CAR	1
														Australia	WPRO-Aust/NZ	1
														Austria	EURO	1
														Azerbaijan	EURO	1
														Bahamas	AMRO-LA/CAR	1
	Double entry has not been done													Bahrain (Kingdom of)	EMRO	1
														Bangladesh	SEARO	1
	Other actions													Barbados	AMRO-LA/CAR	1
														Belarus	EURO	1
														Belgium	EURO	1
														Belize	AMRO-LA/CAR	1
														Benin	AFRO	1
														Bermuda	AMRO-LA/CAR	1
														Bhutan	SEARO	1
														Bolivia	AMRO-LA/CAR	1
														Bosnia and Herzegovina	EURO	1
														Botswana	AFRO	1
														Brazil	AMRO-LA/CAR	1
														Brunei Darussalam	WPRO	1
														Bulgaria	EURO	1
														Burkina Faso	AFRO	1
														Burundi	AFRO	1
														Cambodia	WPRO	1
														Cameroon	AFRO	1
														Canada	AMRO-Can/US	1
														Cape Verde	AFRO	1
														Cayman Islands	AMRO-LA/CAR	1
														Central African Republic	AFRO	1
														Chad	AFRO	1
														Chile	AMRO-LA/CAR	1
														China	WPRO	1
														Colombia	AMRO-LA/CAR	1
														Comoros	AFRO	1
														Congo	AFRO	1
														Cook Islands	WPRO	1
														Costa Rica	AMRO-LA/CAR	1
														Côte d'Ivoire	AFRO	1
														Croatia	EURO	1
														Cuba	AMRO-LA/CAR	1
														Cyprus	EURO	1
														Czech Republic	EURO	1
														Democratic Republic of the Congo	AFRO	1
														Denmark	EURO	1
														Djibouti	EMRO	1
														Dominica	AMRO-LA/CAR	1
														Dominican Republic	AMRO-LA/CAR	1
														Ecuador	AMRO-LA/CAR	1
														Egypt	EMRO	1
														El Salvador	AMRO-LA/CAR	1
														Equatorial Guinea	AFRO	1
														Eritrea	AFRO	1
														Estonia	EURO	1
														Ethiopia	AFRO	1
														Fiji	WPRO	1
														Finland	EURO	1
														France	EURO	1
														French Guiana	AMRO-LA/CAR	1
														French Polynesia	WPRO	1
														Gabon	AFRO	1
														Gambia, The	AFRO	1
														Georgia	EURO	1
														Germany	EURO	1
														Ghana	AFRO	1
														Greece	EURO	1
														Grenada	AMRO-LA/CAR	1
														Guadalupe	AMRO-LA/CAR	1
														Guam	WPRO	1
														Guatemala	AMRO-LA/CAR	1
														Guinea	AFRO	1
														Guinea-Bissau	AFRO	1
														Guyana	AMRO-LA/CAR	1
														Haiti	AMRO-LA/CAR	1
														Honduras	AMRO-LA/CAR	1
														Hong Kong SAR	WPRO	1
														Hungary	EURO	1
														Iceland	EURO	1
														India	SEARO	1
														Indonesia	SEARO	1
														Iran (Islamic Republic of)	EMRO	1
														Iraq	EMRO	1
														Ireland	EURO	1
														Israel	EURO	1
														Italy	EURO	1
														Jamaica	AMRO-LA/CAR	1
														Japan	WPRO	1
														Jordan	EMRO	1
														Kazakhstan	EURO-CA	1
														Kenya	AFRO	1
														Kiribati	WPRO	1
														Korea, Democratic People’s Republic of	SEARO	1
														Korea, Republic of	WPRO	1
														Kuwait	EMRO	1
														Kyrgyzstan	EURO-CA	1
														Lao People's Democratic Republic	WPRO	1
														Latvia	EURO	1
														Lebanon	EMRO	1
														Lesotho	AFRO	1
														Liberia	AFRO	1
														Libyan Arab Jamahiriya	EMRO	1
														Lithuania	EURO	1
														Luxembourg	EURO	1
														Macao SAR	WPRO	1
														Madagascar	AFRO	1
														Malawi	AFRO	1
														Malaysia	WPRO	1
														Maldives	SEARO	1
														Mali	AFRO	1
														Malta	EURO	1
														Marshall Islands	WPRO	1
														Martinique	AMRO-LA/CAR	1
														Mauritania	AFRO	1
														Mauritius	AFRO	1
														Mexico	AMRO-LA/CAR	1
														Micronesia (Federated States of)	WPRO	1
														Moldova, Republic of	EURO	1
														Monaco	EURO	1
														Mongolia	WPRO	1
														Montenegro	EURO	1
														Montserrat	AMRO-LA/CAR	1
														Morocco	EMRO	1
														Mozambique	AFRO	1
														Myanmar	SEARO	1
														Namibia	AFRO	1
														Nauru	WPRO	1
														Nepal	SEARO	1
														Netherlands	EURO	1
														Netherlands Antilles	AMRO-LA/CAR	1
														New Caledonia	WPRO	1
														New Zealand	WPRO-Aust/NZ	1
														Nicaragua	AMRO-LA/CAR	1
														Niger	AFRO	1
														Nigeria	AFRO	1
														Niue	WPRO	1
														Northern Mariana Islands	WPRO	1
														Norway	EURO	1
														Oman	EMRO	1
														Pakistan	EMRO	1
														Palau	WPRO	1
														Palestine	EMRO	1
														Panama	AMRO-LA/CAR	1
														Papua New Guinea	WPRO	1
														Paraguay	AMRO-LA/CAR	1
														Peru	AMRO-LA/CAR	1
														Philippines	WPRO	1
														Pitcairn Islands	WPRO	1
														Poland	EURO	1
														Portugal	EURO	1
														Puerto Rico	AMRO-LA/CAR	1
														Qatar	EMRO	1
														Romania	EURO	1
														Russian Federation	EURO	1
														Rwanda	AFRO	1
														Saint Kitts and Nevis	AMRO-LA/CAR	1
														Saint Lucia	AMRO-LA/CAR	1
														Saint Vincent and the Grenadines	AMRO-LA/CAR	1
														Samoa	WPRO	1
														San Marino	EURO	1
														Sao Tome and Principe	AFRO	1
														Saudi Arabia	EMRO	1
														Senegal	AFRO	1
														Serbia	EURO	1
														Seychelles	AFRO	1
														Sierra Leone	AFRO	1
														Singapore	WPRO	1
														Slovakia	EURO	1
														Slovenia	EURO	1
														Solomon Islands	WPRO	1
														Somalia	EMRO	1
														South Africa	AFRO	1
														Spain	EURO	1
														Sri Lanka	SEARO	1
														Sudan	EMRO	1
														Suriname	AMRO-LA/CAR	1
														Swaziland	AFRO	1
														Sweden	EURO	1
														Switzerland	EURO	1
														Syrian Arab Republic	EMRO	1
														Tajikistan	EURO-CA	1
														Thailand	SEARO	1
														The former Yugoslav Republic of Macedonia	EURO	1
														Timor-Leste	SEARO	1
														Togo	AFRO	1
														Tokelau	WPRO	1
														Tonga	WPRO	1
														Trinidad and Tobago	AMRO-LA/CAR	1
														Tunisia	EMRO	1
														Turkey	EURO	1
														Turkmenistan	EURO-CA	1
														Turks and Caicos Islands	AMRO-LA/CAR	1
														Tuvalu	WPRO	1
														Uganda	AFRO	1
														Ukraine	EURO	1
														United Arab Emirates	EMRO	1
														United Kingdom	EURO	1
														United Republic of Tanzania	AFRO	1
														United States of America	AMRO-Can/US	1
														Uruguay	AMRO-LA/CAR	1
														Uzbekistan	EURO-CA	1
														Vanuatu	WPRO	1
														Venezuela	AMRO-LA/CAR	1
														Viet Nam	WPRO	1
														Virgin Islands	AMRO-LA/CAR	1
														Wallis and Futuna	WPRO	1
														Yemen	EMRO	1
														Zambia	AFRO	1
														Zimbabwe	AFRO	1

## Sheet: Reference prices
International
Medicine Reference Price Data
			Exchange Rate: $US 1.00 in local currency =						23105.5		Number of
			Name of local currency:				vietnam dong				Global :			14
			Date of exchange rate:				10.27.2020				Supplementary :			16
			Source of exchange rate:				Oanda FX-History
			Source of Other Unit Price:								EML :			28
											All :			30
									Price Data Used = MSH	Price Data Used:				MSH 2015	MSH
	Med. No.	Medicine Name (Name must be unique)	Medicine Strength	Dosage Form	Target Pack Size	Medicine list	National Essential Medicine List	MSH 2015 Unit Price ($US)	Other Unit Price ($US)	Price of Target Pack ($US)	Price of Target Pack (local currency)	Reference Unit Price (local currency)	Med.No	Level of care (for which medicine is available)					Medicine Name (Name must be unique)	Medicine Strength	Dosage Form	Target Pack Size	Core List (yes/no)	Price	Brand	Manuf
	1	Albendazole 200mg tab	200mg	chewable tablet	2	Supplementary	yes	0.0212		0.0424	979.672	489.836	26	1	1			AFRO	Aciclovir	200 mg	cap/tab	25	yes	0.0457	Zovirax	GSK
	2	Amitriptyline	25 mg	cap/tab	100	Global	yes	0.0084		0.84	19408.6	194.086	1	1	1			AFRO	Albendazole	400 mg	cap/tab (non-chewable)	1	yes	0.0411	Zentel	GSK
	3	Amlodipine 5mg tab	5mg	cap/tab	30	Supplementary	yes	0.0158		0.474	10952	365.066		1	1			AFRO	Amodiaquine	200 mg	cap/tab	8	yes	0.0139	Camoquin	Parke Davis
	4	Amoxicillin 500mg tab	500 mg	cap/tab	21	Global	yes	0.03		0.63	14556.4	693.164	3	1	1			AFRO	Artemether+lumefantrine	20+120 mg	FDC tab	24	yes	0.1703	Coartem	Novartis
	5	Atorvastatin 20mg tab	20mg	cap/tab	30	Supplementary	yes	0.1075		3.225	74515.1	2483.84	16	2	1			AFRO	Benzathine benzyl penicillin injection	2.4 MIU/ml	millilitre	1	yes	0.2635	Penadur	Wyeth
	6	Bisoprolol 5mg tab	5 mg	cap/tab	60	Global	no	0.0912		5.472	126433	2107.22	4	1	1			AFRO	Carbamazepine	200 mg	cap/tab	100	yes	0.0194	Tegretol	Novartis
	7	Captopril 25mg tab	25 mg	cap/tab	60	Global	yes	0.0246		1.476	34103.7	568.394	5	1	1			AFRO	Cephalexin	250 mg	cap/tab	28	yes	0.0617	Keflex	Eli Lilly
	8	Cefalexin 500mg tab	500mg	cap/tab	20	Supplementary	yes	0.0787		1.574	36368	1818.4	23	1	1			AFRO	Chloroquine	150 mg	cap/tab	10	yes	0.014	Nivaquine	Sanofi-Aventis
	9	Ceftriaxone 1g injection	1 g/vial	vial	1	Global	yes	0.398		0.398	9195.97	9195.97	6	3	1			AFRO	Co-trimoxazole	80+400 mg	cap/tab	28	yes	0.0124	Bactrim	Roche
	10	Ciprofloxacin 500mg tab	500 mg	cap/tab	10	Global	yes	0.0373		0.373	8618.34	861.834	7	1	1			AFRO	Erythromycin	250 mg	cap/tab	28	yes	0.0391	Erythrocin	Abbott
	11	Co-trimoxazole suspension	8+40 mg/ml	millilitre	100	Global	yes	0.0048		0.48	11090.6	110.906	8	1	1			AFRO	Ferrous salt+folic acid	200 mg+0.4mg	cap/tab	28	yes	0.0031	No originator brand
	12	Co-trimoxazole tab 480mg	480mg	cap/tab	20	Supplementary	yes	0.012		0.24	5545.31	277.266	20	1	1			AFRO	Metronidazole	200 mg	cap/tab	28	yes	0.0064	Flagyl	Sanofi-Aventis
	13	Diazepam 5mg tab	5 mg	cap/tab	100	Global	yes	0.0096		0.96	22181.2	221.812	9	1	1			AFRO	Nystatin	100,000 IU	pessary	10	yes	0.0405	Mycostatin	BMS
	14	Diclofenac 50mg tab	50 mg	cap/tab	100	Global	yes	0.0045		0.45	10397.5	103.975	10	1	1			AFRO	Oral rehydration salts	WHO formulation	powder sachet (1L)	1	yes	0.1068	No originator brand
	15	Enalapril 5mg tab	5mg	cap/tab	30	Supplementary	yes	0.0104		0.312	7208.9	240.297	28	1	1			AFRO	Sulphadoxine+ pyrimethamine	500+25 mg	cap/tab	3	yes	0.0373	Fansidar	Roche
	16	Furosemid 40mg tab	40mg	cap/tab	20	Supplementary	yes	0.0061		0.122	2818.87	140.943	18	1	1			AFRO	Tetracycline eye ointment	1%	gram	5	yes	0.0514	Achromycin	Lederle
	17	Gliclazide 30mg tab	30mg	cap/tab	30	Supplementary	yes	0.0325		0.975	22527.8	750.927	32	1	1			EMRO	Albendazole	200 mg	cap/tab (non-chewable)	2	yes	0.0169	Zentel	GSK
	18	Ibuprofen 400mg tab	400mg	cap/tab	30	Supplementary	yes	0.0118		0.354	8179.33	272.644	29	1	1			EMRO	Amoxicillin suspension	50 mg/ml	millilitre	100	yes	0.0068	Amoxil	GSK
	19	Insulin 100IU/ml injection	100IU/ml	millilitre	10	Supplementary	yes	0.4779		4.779	110421	11042.1	31	2	1			EMRO	Atorvastatin	20 mg	cap/tab	30	yes	0.0552	Lipitor	Pfizer
	20	Mebendazole 500mg tab	500mg	cap/tab	1	Supplementary	yes	0.0305		0.0305	704.717	704.717	24	1	1			EMRO	Beclometasone inhaler	50 mcg/dose	dose	200	yes	0.0152	Becotide	GSK
	21	Metformin 500mg tab	500 mg	cap/tab	100	Global	yes	0.015		1.5	34658.2	346.582	11	1	1			EMRO	Carbamazepine	200 mg	cap/tab	100	yes	0.0194	Tegretol	Novartis
	22	Metronidazole 250mg tab	250mg	cap/tab	20	Supplementary	yes	0.0061		0.122	2818.87	140.943	30	1	1			EMRO	Chloramphenicol eye drops	0.5%	millilitre	5	yes	0.0697	Chloromycetin	Parke Davis
	23	Morphine 10mg/ml injection	10mg/ml	millilitre	1	Supplementary	yes	0.5315		0.5315	12280.6	12280.6	27	1	1			EMRO	Dexamethasone injection	4mg/ml	millilitre	1	yes	0.1661	Decadron	MSD
	24	Nifedipine retard 20mg tab	20mg	cap/tab	30	Supplementary	yes	0.0203		0.609	14071.2	469.041	22	1	1			EMRO	Fluoxetine	20 mg	cap/tab	30	yes	0.0168	Prozac	Eli Lilly
	25	Omeprazole 20mg tab	20 mg	cap/tab	30	Global	yes	0.0141		0.423	9773.61	325.787	12	1	1			EMRO	Furosemide	40 mg	cap/tab	30	yes	0.0067	Lasix	Sanofi-Aventis
	26	Oresol make 1l		packet	1	Supplementary	yes	0.085		0.085	1963.96	1963.96	21	1	1			EMRO	Gliclazide	80 mg	cap/tab	100	yes	0.059	Diamicron	Servier
	27	Paracetamol suspension 24mg/ml	24mg/ml	millilitre	60	Global	no	0.0052		0.312	7208.9	120.148	13	1	1			EMRO	Ibuprofen	400 mg	cap/tab	30	yes	0.011	Brufen	Knoll
	28	Paracetamol tab 500mg	500mg	cap/tab	120	Supplementary	yes	0.0044		0.528	12199.7	101.664	25	1	1			EMRO	Lisinopril	10 mg	cap/tab	30	yes	0.134	Zestrel	AstraZeneca
	29	Salbutamol inhaler	100 mcg/dose	dose	200	Global	yes	0.0092		1.84	42514	212.57	14	1	1			EMRO	Metformin	500 mg	cap/tab	100	yes	0.0169	Glucophage	BMS
	30	Simvastatin 20mg tab	20 mg	cap/tab	30	Global	yes	0.0525		1.575	36391.1	1213.04	15	2	1			EMRO	Metronidazole	400 mg	cap/tab	14	yes	0.0106	Flagyl	Sanofi-Aventis
	31												17	1	0			EMRO	Nifedipine Retard	20 mg	tab	30	yes	0.025	Adalat Retard	Bayer
	32												19	1	0			EMRO	Ranitidine	150 mg	cap/tab	60	yes	0.0364	Zantac	GSK
	33												33	1	0			AMRO-LA/CAR	Amlodipine	5 mg	cap/tab	30	yes	0.0252	Norvasc	Pfizer
	34												34	1	0			AMRO-LA/CAR	Amoxicillin suspension	50 mg/ml	millilitre	100	yes	0.0068	Amoxil	GSK
	35												35	1	0			AMRO-LA/CAR	Atorvastatin	10 mg	cap/tab	30	yes	0.0762	Lipitor	Pfizer
	36												36	1	0			AMRO-LA/CAR	Azithromycin	500 mg	cap/tab	3	yes	0.3242	Zithromax	Pfizer
	37												37	1	0			AMRO-LA/CAR	Beclometasone inhaler	250 mcg/dose	dose	200	yes	0.017	Becotide	GSK
	38												38	1	0			AMRO-LA/CAR	Clonazepam	2 mg	cap/tab	60	yes	0.0326	Rivotril	Roche
	39												39	1	0			AMRO-LA/CAR	Clotrimazole topical cream	1%	gram	20	yes	0.0147	Canesten	Bayer
	40												40	1	0			AMRO-LA/CAR	Enalapril	10 mg	cap/tab	30	yes	0.0268	Renitec	MSD
	41												41	1	0			AMRO-LA/CAR	Fluoxetine	20 mg	cap/tab	30	yes	0.0168	Prozac	Eli Lilly
	42												42	1	0			AMRO-LA/CAR	Furosemide	40 mg	cap/tab	30	yes	0.0067	Lasix	Sanofi-Aventis
	43												43	1	0			AMRO-LA/CAR	Hydrochlorothiazide	25 mg	cap/tab	30	yes	0.0043	Dichlotride	MSD
	44												44	1	0			AMRO-LA/CAR	Ibuprofen	400 mg	cap/tab	30	yes	0.011	Brufen	Knoll
	45												45	1	0			AMRO-LA/CAR	Metformin	850 mg	cap/tab	100	yes	0.0185	Glucophage	BMS
	46												46	1	0			AMRO-LA/CAR	Metronidazole	500 mg	cap/tab	14	yes	0.0106	Flagyl	Sanofi-Aventis
	47												47	1	0			AMRO-LA/CAR	Phenytoin	100 mg	cap/tab	100	yes	0.01	Epanutin	Pfizer
	48												48	1	0			AMRO-LA/CAR	Ranitidine	150 mg	cap/tab	60	yes	0.0364	Zantac	GSK
	49												49	1	0			EURO-CA	Amoxicillin+clavulanic acid suspension	25+6.25 mg/ml	millilitre	100	yes	0.0323	Augmentin	GSK
	50												50	1	0			EURO-CA	Beclometasone inhaler	250 mcg/dose	dose	200	yes	0.017	Becotide	GSK
																		EURO-CA	Carbamazepine	200 mg	cap/tab	100	yes	0.0194	Tegretol	Novartis
																		EURO-CA	Clotrimazole topical cream	1%	gram	20	yes	0.0147	Canesten	Bayer
		Drug_number	30															EURO-CA	Co-trimoxazole	80+400 mg	cap/tab	28	yes	0.0124	Bactrim	Roche
		Drug_range_number	30															EURO-CA	Doxycycline	100 mg	cap/tab	10	yes	0.0141	Vibramycin	Pfizer
																		EURO-CA	Enalapril	10 mg	cap/tab	30	yes	0.0268	Renitec	MSD
																		EURO-CA	Furosemide	40 mg	cap/tab	30	yes	0.0067	Lasix	Sanofi-Aventis
																		EURO-CA	Ibuprofen	200 mg	cap/tab	30	yes	0.0069	Brufen	Knoll
	* Management Sciences for Health																	EURO-CA	Ipratropium bromide inhaler	20 mcg/dose	dose	200	yes	0.0328	Atrovent	Boehringer Ingelheim
																		EURO-CA	Metformin	850 mg	cap/tab	100	yes	0.0185	Glucophage	BMS
																		EURO-CA	Metronidazole	250 mg	cap/tab	28	yes	0.0064	Flagyl	Sanofi-Aventis
																		EURO-CA	Prednisolone	5 mg	cap/tab	100	yes	0.0117	No originator brand
																		EURO-CA	Propranolol	40 mg	cap/tab	30	yes	0.0075	Inderal	AstraZeneca
																		EURO-CA	Ranitidine	150 mg	cap/tab	60	yes	0.0364	Zantac	GSK
																		EURO-CA	Trifluoperazine	5 mg	cap/tab	30	yes	0.0165	Stelazine	GSK
																		SEARO	Amlodipine	5mg	cap/tab	30	yes	0.0252	Norvasc	Pfizer
																		SEARO	Amoxicillin suspension	25 mg/ml	millilitre	100	yes	0.0054	Amoxil	GSK
																		SEARO	Atorvastatin	10 mg	cap/tab	30	yes	0.0762	Lipitor	Pfizer
																		SEARO	Beclometasone inhaler	250 mcg/dose	dose	200	yes	0.017	Becotide	GSK
																		SEARO	Clotrimazole topical cream	1%	gram	20	yes	0.0147	Canesten	Bayer
																		SEARO	Diethylcarbamazine citrate	50 mg	cap/tab	100	yes	0.0057	Hetrazan	Lederle
																		SEARO	Doxycycline	100 mg	cap/tab	10	yes	0.0141	Vibramycin	Pfizer
																		SEARO	Enalapril	5mg	cap/tab	30	yes	0.0165	Renitec	MSD
																		SEARO	Fluoxetine	20 mg	cap/tab	30	yes	0.0168	Prozac	Eli Lilly
																		SEARO	Gentamicin eye drops	0.3%	millilitre	5	yes	0.1156	Garamycin	Schering-Plough
																		SEARO	Gliclazide	80 mg	cap/tab	100	yes	0.059	Diamicron	Servier
																		SEARO	Ibuprofen	400 mg	cap/tab	30	yes	0.011	Brufen	Knoll
																		SEARO	Metformin	500 mg	cap/tab	100	yes	0.0169	Glucophage	BMS
																		SEARO	Metronidazole	400 mg	cap/tab	14	yes	0.0106	Flagyl	Sanofi-Aventis
																		SEARO	Phenytoin	100 mg	cap/tab	100	yes	0.01	Epanutin	Pfizer
																		SEARO	Ranitidine	150 mg	cap/tab	60	yes	0.0364	Zantac	GSK
																		WPRO	Albendazole	200 mg	cap/tab (non-chewable)	2	yes	0.0169	Zentel	GSK
																		WPRO	Amlodipine	5 mg	cap/tab	30	yes	0.0252	Norvasc	Pfizer
																		WPRO	Amoxicillin suspension	50 mg/ml	millilitre	100	yes	0.0068	Amoxil	GSK
																		WPRO	Atorvastatin	20 mg	cap/tab	30	yes	0.0552	Lipitor	Pfizer
																		WPRO	Beclometasone inhaler	50 mcg/dose	dose	200	yes	0.0152	Becotide	GSK
																		WPRO	Cephalexin	250 mg	cap/tab	28	yes	0.0617	Keflex	Eli Lilly
																		WPRO	Enalapril	10 mg	cap/tab	30	yes	0.0268	Renitec	MSD
																		WPRO	Fluoxetine	20 mg	cap/tab	30	yes	0.0168	Prozac	Eli Lilly
																		WPRO	Gliclazide	80 mg	cap/tab	100	yes	0.059	Diamicron	Servier
																		WPRO	Hydrochlorothiazide	25 mg	cap/tab	30	yes	0.0043	Dichlotride	MSD
																		WPRO	Ibuprofen	400 mg	cap/tab	30	yes	0.011	Brufen	Knoll
																		WPRO	Metformin	500 mg	cap/tab	100	yes	0.0169	Glucophage	BMS
																		WPRO	Metronidazole	200 mg	cap/tab	28	yes	0.0064	Flagyl	Sanofi-Aventis
																		WPRO	Nifedipine Retard	20 mg	tab	30	yes	0.025	Adalat Retard	Bayer
																		WPRO	Ranitidine	150 mg	cap/tab	60	yes	0.0364	Zantac	GSK
																		WPRO	Sodium Valproate	200 mg	cap/tab	100	yes	0.0704	Epilim	Sanofi-Aventis
		Includes Core Medicines Only (n= on list)

## Sheet: Procurement
Field Data Consolidation:
Medicine Procurement Prices
										Sort by:
										Data for procurement orders (enter medicine unit prices in local currency)
Procurement ID				Summary Comparisons to Reference Prices
Procurement Agency				and Number of Orders per Medicine
Date (Mon-YY as in May-08)
Include order in analysis (1=yes, 0=no)?				(Blank if med. has <			1	orders)		0	0	0	0	0	0	0	0	0	0	0	0	0	0	0	0	0	0	0	0	0	0	0	0	0	0	0	0	0	0	0	0	0	0	0	0	0	0	0	0
Level of care										9	9	9	9	9	9	9	9	9	9	9	9	9	9	9	9	9	9	9	9	9	9	9	9	9	9	9	9	9	9	9	9	9	9	9	9	9	9	9	9
No.	Medicine Name	Medicine Type	Include in analysis?	Median Price Ratio (MPR)	25%ile	75%ile	Min	Max	# orders	1	2	3	4	5	6	7	8	9	10	11	12	13	14	15	16	17	18	19	20	21	22	23	24	25	26	27	28	29	30	31	32	33	34	35	36	37	38	39	40
1	Albendazole 200mg tab	Brand	1
1	Albendazole 200mg tab	Lowest Price	1
2	Amitriptyline	Brand	1
2	Amitriptyline	Lowest Price	1
3	Amlodipine 5mg tab	Brand	1
3	Amlodipine 5mg tab	Lowest Price	1
4	Amoxicillin 500mg tab	Brand	1
4	Amoxicillin 500mg tab	Lowest Price	1
5	Atorvastatin 20mg tab	Brand	1
5	Atorvastatin 20mg tab	Lowest Price	1
6	Bisoprolol 5mg tab	Brand	1
6	Bisoprolol 5mg tab	Lowest Price	1
7	Captopril 25mg tab	Brand	1
7	Captopril 25mg tab	Lowest Price	1
8	Cefalexin 500mg tab	Brand	1
8	Cefalexin 500mg tab	Lowest Price	1
9	Ceftriaxone 1g injection	Brand	1
9	Ceftriaxone 1g injection	Lowest Price	1
10	Ciprofloxacin 500mg tab	Brand	1
10	Ciprofloxacin 500mg tab	Lowest Price	1
11	Co-trimoxazole suspension	Brand	1
11	Co-trimoxazole suspension	Lowest Price	1
12	Co-trimoxazole tab 480mg	Brand	1
12	Co-trimoxazole tab 480mg	Lowest Price	1
13	Diazepam 5mg tab	Brand	1
13	Diazepam 5mg tab	Lowest Price	1
14	Diclofenac 50mg tab	Brand	1
14	Diclofenac 50mg tab	Lowest Price	1
15	Enalapril 5mg tab	Brand	1
15	Enalapril 5mg tab	Lowest Price	1
16	Furosemid 40mg tab	Brand	1
16	Furosemid 40mg tab	Lowest Price	1
17	Gliclazide 30mg tab	Brand	1
17	Gliclazide 30mg tab	Lowest Price	1
18	Ibuprofen 400mg tab	Brand	1
18	Ibuprofen 400mg tab	Lowest Price	1
19	Insulin 100IU/ml injection	Brand	1
19	Insulin 100IU/ml injection	Lowest Price	1
20	Mebendazole 500mg tab	Brand	1
20	Mebendazole 500mg tab	Lowest Price	1
21	Metformin 500mg tab	Brand	1
21	Metformin 500mg tab	Lowest Price	1
22	Metronidazole 250mg tab	Brand	1
22	Metronidazole 250mg tab	Lowest Price	1
23	Morphine 10mg/ml injection	Brand	1
23	Morphine 10mg/ml injection	Lowest Price	1
24	Nifedipine retard 20mg tab	Brand	1
24	Nifedipine retard 20mg tab	Lowest Price	1
25	Omeprazole 20mg tab	Brand	1
25	Omeprazole 20mg tab	Lowest Price	1
26	Oresol make 1l	Brand	1
26	Oresol make 1l	Lowest Price	1
27	Paracetamol suspension 24mg/ml	Brand	1
27	Paracetamol suspension 24mg/ml	Lowest Price	1
28	Paracetamol tab 500mg	Brand	1
28	Paracetamol tab 500mg	Lowest Price	1
29	Salbutamol inhaler	Brand	1
29	Salbutamol inhaler	Lowest Price	1
30	Simvastatin 20mg tab	Brand	1
30	Simvastatin 20mg tab	Lowest Price	1
31		Brand	1
31		Lowest Price	1
32		Brand	1
32		Lowest Price	1
33		Brand	1
33		Lowest Price	1
34		Brand	1
34		Lowest Price	1
35		Brand	1
35		Lowest Price	1
36		Brand	1
36		Lowest Price	1
37		Brand	1
37		Lowest Price	1
38		Brand	1
38		Lowest Price	1
39		Brand	1
39		Lowest Price	1
40		Brand	1
40		Lowest Price	1
41		Brand	1
41		Lowest Price	1
42		Brand	1
42		Lowest Price	1
43		Brand	1
43		Lowest Price	1
44		Brand	1
44		Lowest Price	1
45		Brand	1
45		Lowest Price	1
46		Brand	1
46		Lowest Price	1
47		Brand	1
47		Lowest Price	1
48		Brand	1
48		Lowest Price	1
49		Brand	1
49		Lowest Price	1
50		Brand	1
50		Lowest Price	1
Number of products found										0	0	0	0	0	0	0	0	0	0	0	0	0	0	0	0	0	0	0	0	0	0	0	0	0	0	0	0	0	0	0	0	0	0	0	0	0	0	0	0
Describe procurements in this summary:
		Medicine Procurement (n= 0 in survey)
		Includes all medicines (n=30 on list)
		Analysis Includes All Meds.					Analysis Includes Only Meds. With 1+
		With 1+ Procurement Prices					Procurement Prices for Both Types in Pair
		Brand		Lowest Price					Brand	Lowest Price
		Number of Medicines For Which 1+ Procurement Prices Were Found
	No. of meds. included	0		0					0	0
		Summary of Medicine-specific Median Price Ratios (MPRs) For Meds. With 1+ Procurement Prices
	Median MPR
	25 %ile MPR
	75 %ile MPR
	Minimum MPR
	Maximum MPR
					Reference MSH
	TypeOfList	Supplementary		Core Drugs				All Drugs				Brand-Lowest Price Core Match				Brand-Lowest Price All Match				EML Drugs				Brand-Lowest Price EML Match				Level of care drugs				Brand-Lowest Price Level of care Match				Level of care
	TypeOfList2	None		Brand		Lowest Price		Brand		Lowest Price		Brand		Lowest Price		Brand		Lowest Price		Brand		Lowest Price		Brand		Lowest Price		Brand		Lowest Price		Brand		Lowest Price
Row	Drug Name	Core	EML	Median	% Avail	Median	% Avail	Median	% Avail	Median	% Avail	Median	% Avail	Median	% Avail	Median	% Avail	Median	% Avail	Median	% Avail	Median	% Avail	Median	% Avail	Median	% Avail	Median	% Avail	Median	% Avail	Median	% Avail	Median	% Avail
13	Albendazole 200mg tab	Supplementary	yes																																	1										Corrections
15	Amitriptyline	Global	yes																																	1										Value1
17	Amlodipine 5mg tab	Supplementary	yes																																	1										Value2
19	Amoxicillin 500mg tab	Global	yes																																	1										Correct
21	Atorvastatin 20mg tab	Supplementary	yes																																	2										DE done	1
23	Bisoprolol 5mg tab	Global	no																																	1
25	Captopril 25mg tab	Global	yes																																	1
27	Cefalexin 500mg tab	Supplementary	yes																																	1
29	Ceftriaxone 1g injection	Global	yes																																	3
31	Ciprofloxacin 500mg tab	Global	yes																																	1
33	Co-trimoxazole suspension	Global	yes																																	1
35	Co-trimoxazole tab 480mg	Supplementary	yes																																	1
37	Diazepam 5mg tab	Global	yes																																	1
39	Diclofenac 50mg tab	Global	yes																																	1
41	Enalapril 5mg tab	Supplementary	yes																																	1
43	Furosemid 40mg tab	Supplementary	yes																																	1
45	Gliclazide 30mg tab	Supplementary	yes																																	1
47	Ibuprofen 400mg tab	Supplementary	yes																																	1
49	Insulin 100IU/ml injection	Supplementary	yes																																	2
51	Mebendazole 500mg tab	Supplementary	yes																																	1
53	Metformin 500mg tab	Global	yes																																	1
55	Metronidazole 250mg tab	Supplementary	yes																																	1
57	Morphine 10mg/ml injection	Supplementary	yes																																	1
59	Nifedipine retard 20mg tab	Supplementary	yes																																	1
61	Omeprazole 20mg tab	Global	yes																																	1
63	Oresol make 1l	Supplementary	yes																																	1
65	Paracetamol suspension 24mg/ml	Global	no																																	1
67	Paracetamol tab 500mg	Supplementary	yes																																	1
69	Salbutamol inhaler	Global	yes																																	1
71	Simvastatin 20mg tab	Global	yes																																	2
73
75
77
79
81
83
85
87
89
91
93
95
97
99
101
103
105
107
109
111
	Number on Medicine list =	16	Total EML	28
	Total number listed =	30	Total level	20
		All
#NUM!
[truncated: 88 more columns]

## Sheet: Public
Field Data Consolidation:
Public Sector Patient Prices
										Sort by:
										Data for individual medicine outlets (enter medicine unit prices in local currency)
Medicines Outlet Study ID				Summary Comparisons to Reference Prices						PL01	PL02	PL03	PL04	PL05	DT01	DT02	DT03	DT04	DT05	TL01	TL02	TL03	TL04	TL05	BL01	BL02	BL03	BL04	BL05	LN01	LN02	LN03	LN04	LN05	KB01	KB02	KB03	KB04	KB05
Region				and Percent Availability in Outlets						Phuly	Phuly	Phuly	Phuly	Phuly	Duytien	Duytien	Duytien	Duytien	Duytien	Thanhliem	Thanhliem	Thanhliem	Thanhliem	Thanhliem	Binhluc	Binhluc	Binhluc	Binhluc	Binhluc	Lynhan	Lynhan	Lynhan	Lynhan	Lynhan	Kimbang	Kimbang	Kimbang	Kimbang	Kimbang
Distance from population centre
Include outlet in analysis (1=yes,0=no)?				(Blank if found in <			4	outlets)		1	1	1	1	1	1	1	1	1	1	1	1	1	1	1	1	1	1	1	1	1	1	1	1	1	1	1	1	1	1	0	0	0	0	0	0	0	0	0	0
Level of care										3	2	2	1	1	2	1	1	1	1	2	1	1	1	1	2	1	1	1	1	2	1	1	1	1	2	1	1	1	1	1	1	1	1	1	1	1	1	1	1
No.	Medicine Name	Medicine Type	Include in analysis?	Median Price Ratio (MPR)	25%ile	75%ile	Min	Max	% with med.	1	2	3	4	5	6	7	8	9	10	11	12	13	14	15	16	17	18	19	20	21	22	23	24	25	26	27	28	29	30	31	32	33	34	35	36	37	38	39	40
1	Albendazole 200mg tab	Brand	1						0
1	Albendazole 200mg tab	Lowest Price	1						0
2	Amitriptyline	Brand	1						0
2	Amitriptyline	Lowest Price	1						0.0333333		162
3	Amlodipine 5mg tab	Brand	1						0.0333333	8125
3	Amlodipine 5mg tab	Lowest Price	1	0.902576	0.339664	1.46549	0.339664	1.46549	1	124	124	124	124	124	535	535	535	535	535	535	535	535	535	535	124	124	124	124	124	535	535	535	535	535	124	124	124	124	124
4	Amoxicillin 500mg tab	Brand	1						0
4	Amoxicillin 500mg tab	Lowest Price	1	0.673722	0.673722	0.673722	0.673722	0.673722	0.833333	467	467	467	467	467	467	467	467	467	467	467	467	467	467	467	467	467	467	467	467						467	467	467	467	467
5	Atorvastatin 20mg tab	Brand	1						0
5	Atorvastatin 20mg tab	Lowest Price	1	1.14057	1.14057	1.14057	0.483123	1.14057	1	2833	1200	2833			2833					2833					2833					2833					2833
6	Bisoprolol 5mg tab	Brand	1						0.0333333	4290
6	Bisoprolol 5mg tab	Lowest Price	1	0.313209	0.313209	0.313209	0.313209	0.313209	1	660	660	660	660	660	660	660	660	660	660	660	660	660	660	660	660	660	660	660	660	660	660	660	660	660	660	660	660	660	660
7	Captopril 25mg tab	Brand	1						0
7	Captopril 25mg tab	Lowest Price	1	0.888468	0.888468	0.888468	0.888468	0.888468	0.8		505	505	505	505	505	505	505	505	505	505	505	505	505	505						505	505	505	505	505	505	505	505	505	505
8	Cefalexin 500mg tab	Brand	1						0
8	Cefalexin 500mg tab	Lowest Price	1	0.368456	0.368456	0.368456	0.368456	0.368456	1	670	670	670	670	670	670	670	670	670	670	670	670	670	670	670	670	670	670	670	670	670	670	670	670	670	670	670	670	670	670
9	Ceftriaxone 1g injection	Brand	1						0
9	Ceftriaxone 1g injection	Lowest Price	1						0
10	Ciprofloxacin 500mg tab	Brand	1						0
10	Ciprofloxacin 500mg tab	Lowest Price	1	3.87894	3.87894	3.87894	3.87894	3.87894	0.733333	3343	3343				3343	3343	3343	3343	3343						3343	3343	3343	3343	3343	3343	3343	3343	3343	3343	3343	3343	3343	3343	3343
11	Co-trimoxazole suspension	Brand	1						0
11	Co-trimoxazole suspension	Lowest Price	1	1.67709	1.67709	1.67709	1.67709	1.67709	0.6			186	186	186	186	186	186	186	186	186	186	186	186	186											186	186	186	186	186
12	Co-trimoxazole tab 480mg	Brand	1						0
12	Co-trimoxazole tab 480mg	Lowest Price	1	0.757397	0.757397	1.62299	0.757397	1.62299	0.966667		450	450	450	450	210	210	210	210	210	450	450	450	450	450	210	210	210	210	210	450	450	450	450	450	210	210	210	210	210
13	Diazepam 5mg tab	Brand	1						0
13	Diazepam 5mg tab	Lowest Price	1	2.73655	2.73655	2.73655	2.73655	2.73655	1	607	607	607	607	607	607	607	607	607	607	607	607	607	607	607	607	607	607	607	607	607	607	607	607	607	607	607	607	607	607
14	Diclofenac 50mg tab	Brand	1						0
14	Diclofenac 50mg tab	Lowest Price	1						0
15	Enalapril 5mg tab	Brand	1						0
15	Enalapril 5mg tab	Lowest Price	1	0.988361	0.320437	2.08076	0.320437	2.08076	1	77	77	77	77	77	398	398	398	398	398	500	500	500	500	500	77	77	77	77	77	500	500	500	500	500	77	77	77	77	77
16	Furosemid 40mg tab	Brand	1						0
16	Furosemid 40mg tab	Lowest Price	1	0.879786	0.879786	0.879786	0.879786	0.879786	0.833333	124	124	124	124	124	124	124	124	124	124						124	124	124	124	124	124	124	124	124	124	124	124	124	124	124
17	Gliclazide 30mg tab	Brand	1						0
17	Gliclazide 30mg tab	Lowest Price	1	1.29174	1.29174	1.29174	1.29174	1.29174	0.5	970	970	970	970	970																970	970	970	970	970	970	970	970	970	970
18	Ibuprofen 400mg tab	Brand	1						0
18	Ibuprofen 400mg tab	Lowest Price	1						0
19	Insulin 100IU/ml injection	Brand	1						0.125	50503
19	Insulin 100IU/ml injection	Lowest Price	1	0.715444	0.715444	0.715444	0.715444	0.92736	1	7900	7900	10240			7900					7900					7900					7900					7900
20	Mebendazole 500mg tab	Brand	1						0
20	Mebendazole 500mg tab	Lowest Price	1						0
21	Metformin 500mg tab	Brand	1						0
21	Metformin 500mg tab	Lowest Price	1	1.75139	0.923303	1.75139	0.454438	1.75139	0.9	320	157.5				607	607	607	607	607	607	607	607	607	607	157.5	157.5	157.5	157.5	157.5	320	320	320	320	320	607	607	607	607	607
22	Metronidazole 250mg tab	Brand	1						0
22	Metronidazole 250mg tab	Lowest Price	1	1.48996	0.801741	1.48996	0.801741	1.48996	1	113	113	113	113	113	210	210	210	210	210	210	210	210	210	210	210	210	210	210	210	210	210	210	210	210	113	113	113	113	113
23	Morphine 10mg/ml injection	Brand	1						0
23	Morphine 10mg/ml injection	Lowest Price	1	0.299254	0.299254	0.299254	0.299254	0.299254	0.966667	3675		3675	3675	3675	3675	3675	3675	3675	3675	3675	3675	3675	3675	3675	3675	3675	3675	3675	3675	3675	3675	3675	3675	3675	3675	3675	3675	3675	3675
24	Nifedipine retard 20mg tab	Brand	1						0
24	Nifedipine retard 20mg tab	Lowest Price	1	1.94653	1.07453	1.94653	1.07453	1.94653	0.933333			913	913	913	504	504	504	504	504	913	913	913	913	913	504	504	504	504	504	913	913	913	913	913	913	913	913	913	913
25	Omeprazole 20mg tab	Brand	1						0
25	Omeprazole 20mg tab	Lowest Price	1	0.392895	0.392895	0.392895	0.392895	0.392895	0.833333	128	128	128	128	128	128	128	128	128	128	128	128	128	128	128	128	128	128	128	128						128	128	128	128	128
26	Oresol make 1l	Brand	0						0
26	Oresol make 1l	Lowest Price	1						0
27	Paracetamol suspension 24mg/ml	Brand	1						0
27	Paracetamol suspension 24mg/ml	Lowest Price	1						0
28	Paracetamol tab 500mg	Brand	1						0
28	Paracetamol tab 500mg	Lowest Price	1	1.0033	1.0033	1.0033	1.0033	1.0033	1	102	102	102	102	102	102	102	102	102	102	102	102	102	102	102	102	102	102	102	102	102	102	102	102	102	102	102	102	102	102
29	Salbutamol inhaler	Brand	1						0
29	Salbutamol inhaler	Lowest Price	1	1.24665	1.24665	1.24665	1.24665	1.24665	0.533333	265										265	265	265	265	265	265	265	265	265	265						265	265	265	265	265
30	Simvastatin 20mg tab	Brand	1						0
30	Simvastatin 20mg tab	Lowest Price	1	0.680524	0.303371	1.37609	0.303371	2.33134	0.5	1283	368	2828													368
31		Brand	1
31		Lowest Price	1
32		Brand	1
32		Lowest Price	1
33		Brand	1
33		Lowest Price	1
34		Brand	1
34		Lowest Price	1
35		Brand	1
35		Lowest Price	1
36		Brand	1
36		Lowest Price	1
37		Brand	1
37		Lowest Price	1
38		Brand	1
38		Lowest Price	1
39		Brand	1
39		Lowest Price	1
40		Brand	1
40		Lowest Price	1
41		Brand	1
41		Lowest Price	1
42		Brand	1
42		Lowest Price	1
43		Brand	1
43		Lowest Price	1
44		Brand	1
44		Lowest Price	1
45		Brand	1
45		Lowest Price	1
46		Brand	1
46		Lowest Price	1
47		Brand	1
47		Lowest Price	1
48		Brand	1
48		Lowest Price	1
49		Brand	1
49		Lowest Price	1
50		Brand	1
50		Lowest Price	1
Number of products found										21	19	19	16	16	19	17	17	17	17	18	16	16	16	16	19	16	16	16	16	17	15	15	15	15	21	19	19	19	19	0	0	0	0	0	0	0	0	0	0
Describe outlets included in this summary:
		Public Sector Medicines Outlets (n=30 in survey)
		Includes all medicines (n=30 on list)
							Analysis Includes Only Medicines
		Analysis Includes All Meds.					With Prices Found for Both Types in Pair
		Brand		Lowest Price					Brand	Lowest Price
		Overall Percent Availability of Medicines on List in Outlets Included in Analysis
	Mean availability	0.0066092		0.632222
	Std dev availability	0.0243343		0.413793
		Number of Listed Medicines For Which Prices Were Found in 4+ Outlets
	No. of meds. included	0		22					0	0
		Summary of Medicine-specific Median Price Ratios (MPRs) For Meds. Found in 4+ Outlets
	Median MPR			0.945468
	25 %ile MPR			0.689254
	75 %ile MPR			1.4404
	Minimum MPR			0.299254
	Maximum MPR			3.87894
					Reference MSH
	TypeOfList	Supplementary		TypeofList				All Drugs				Brand-Lowest Price Core Match				Brand-Lowest Price All Match				EML Drugs				Brand-Lowest Price EML Match				Level of care drugs				Brand-Lowest Price Level of care Match				Level of care
	TypeOfList2	None		Brand		Lowest Price		Brand		Lowest Price		Brand		Lowest Price		Brand		Lowest Price		Brand		Lowest Price		Brand		Lowest Price		Brand		Lowest Price		Brand		Lowest Price
Row	Drug Name	Core	EML	Median	% Avail	Median	% Avail	Median	% Avail	Median	% Avail	Median	% Avail	Median	% Avail	Median	% Avail	Median	% Avail	Median	% Avail	Median	% Avail	Median	% Avail	Median	% Avail	Median	% Avail	Median	% Avail	Median	% Avail	Median	% Avail
13	Albendazole 200mg tab	Supplementary	yes		0		0		0		0		0		0		0		0		0		0		0		0		0		0		0		0	1										Corrections
15	Amitriptyline	Global	yes						0		0.0333333						0		0.0333333		0		0.0333333		0		0.0333333		0		0.0333333		0		0.0333333	1										Value1
17	Amlodipine 5mg tab	Supplementary	yes		0.0333333	0.902576	1		0.0333333	0.902576	1		0.0333333		1		0.0333333		1		0.0333333	0.902576	1		0.0333333		1		0.0333333	0.902576	1		0.0333333		1	1										Value2
19	Amoxicillin 500mg tab	Global	yes						0	0.673722	0.833333						0		0.833333		0	0.673722	0.833333		0		0.833333		0	0.673722	0.833333		0		0.833333	1										Correct
21	Atorvastatin 20mg tab	Supplementary	yes		0	1.14057	1		0	1.14057	1		0		1		0		1		0	1.14057	1		0		1		0	1.14057	1		0		1	2										DE Done	1
23	Bisoprolol 5mg tab	Global	no						0.0333333	0.313209	1						0.0333333		1										0.0333333	0.313209	1		0.0333333		1	1
25	Captopril 25mg tab	Global	yes						0	0.888468	0.8						0		0.8		0	0.888468	0.8		0		0.8		0	0.888468	0.8		0		0.8	1
27	Cefalexin 500mg tab	Supplementary	yes		0	0.368456	1		0	0.368456	1		0		1		0		1		0	0.368456	1		0		1		0	0.368456	1		0		1	1
29	Ceftriaxone 1g injection	Global	yes						0		0						0		0		0		0		0		0		0		0		0		0	3
31	Ciprofloxacin 500mg tab	Global	yes						0	3.87894	0.733333						0		0.733333		0	3.87894	0.733333		0		0.733333		0	3.87894	0.733333		0		0.733333	1
33	Co-trimoxazole suspension	Global	yes						0	1.67709	0.6						0		0.6		0	1.67709	0.6		0		0.6		0	1.67709	0.6		0		0.6	1
35	Co-trimoxazole tab 480mg	Supplementary	yes		0	0.757397	0.966667		0	0.757397	0.966667		0		0.966667		0		0.966667		0	0.757397	0.966667		0		0.966667		0	0.757397	0.966667		0		0.966667	1
37	Diazepam 5mg tab	Global	yes						0	2.73655	1						0		1		0	2.73655	1		0		1		0	2.73655	1		0		1	1
39	Diclofenac 50mg tab	Global	yes						0		0						0		0		0		0		0		0		0		0		0		0	1
41	Enalapril 5mg tab	Supplementary	yes		0	0.988361	1		0	0.988361	1		0		1		0		1		0	0.988361	1		0		1		0	0.988361	1		0		1	1
43	Furosemid 40mg tab	Supplementary	yes		0	0.879786	0.833333		0	0.879786	0.833333		0		0.833333		0		0.833333		0	0.879786	0.833333		0		0.833333		0	0.879786	0.833333		0		0.833333	1
45	Gliclazide 30mg tab	Supplementary	yes		0	1.29174	0.5		0	1.29174	0.5		0		0.5		0		0.5		0	1.29174	0.5		0		0.5		0	1.29174	0.5		0		0.5	1
47	Ibuprofen 400mg tab	Supplementary	yes		0		0		0		0		0		0		0		0		0		0		0		0		0		0		0		0	1
49	Insulin 100IU/ml injection	Supplementary	yes		0.125	0.715444	1		0.125	0.715444	1		0.125		1		0.125		1		0.125	0.715444	1		0.125		1		0.125	0.715444	1		0.125		1	2
51	Mebendazole 500mg tab	Supplementary	yes		0		0		0		0		0		0		0		0		0		0		0		0		0		0		0		0	1
53	Metformin 500mg tab	Global	yes						0	1.75139	0.9						0		0.9		0	1.75139	0.9		0		0.9		0	1.75139	0.9		0		0.9	1
55	Metronidazole 250mg tab	Supplementary	yes		0	1.48996	1		0	1.48996	1		0		1		0		1		0	1.48996	1		0		1		0	1.48996	1		0		1	1
57	Morphine 10mg/ml injection	Supplementary	yes		0	0.299254	0.966667		0	0.299254	0.966667		0		0.966667		0		0.966667		0	0.299254	0.966667		0		0.966667		0	0.299254	0.966667		0		0.966667	1
59	Nifedipine retard 20mg tab	Supplementary	yes		0	1.94653	0.933333		0	1.94653	0.933333		0		0.933333		0		0.933333		0	1.94653	0.933333		0		0.933333		0	1.94653	0.933333		0		0.933333	1
61	Omeprazole 20mg tab	Global	yes						0	0.392895	0.833333						0		0.833333		0	0.392895	0.833333		0		0.833333		0	0.392895	0.833333		0		0.833333	1
63	Oresol make 1l	Supplementary	yes				0				0												0								0					1
65	Paracetamol suspension 24mg/ml	Global	no						0		0						0		0										0		0		0		0	1
67	Paracetamol tab 500mg	Supplementary	yes		0	1.0033	1		0	1.0033	1		0		1		0		1		0	1.0033	1		0		1		0	1.0033	1		0		1	1
69	Salbutamol inhaler	Global	yes						0	1.24665	0.533333						0		0.533333		0	1.24665	0.533333		0		0.533333		0	1.24665	0.533333		0		0.533333	1
71	Simvastatin 20mg tab	Global	yes						0	0.680524	0.5						0		0.5		0	0.680524	0.5		0		0.5		0	0.680524	0.5		0		0.5	2
73
75
77
79
81
83
85
87
89
91
93
95
97
99
101
103
105
107
109
111
	Number on Medicine list =	16	Total EML	28
	Total number listed =	30	Total level	20
		All
1.92701
[truncated: 88 more columns]

## Sheet: Private
Field Data Consolidation:
Private Sector Patient Prices
										Sort by:
										Data for individual medicine outlets (enter medicine unit prices in local currency)
Medicines Outlet Study ID				Summary Comparisons to Reference Prices						Nha1	Nha4	Nha8	Nha9	NhaQM	Quay1	Nha4	Quay5	Quay7 Backup	Quay9	Nha10	Nha1	Nha4	Quay5	Quay8 Backup	Quay9	Quay10	Quay1	Quay2	Quay3	Quay5 Backup	Quay6	Quay10 Backup	Nha11	Quay2	Quay3	Quay5	Quay7	Nha9	Quay1	Quay7	Quay9	Quay10	Quay11 Backup	Quay12
Region				and Percent Availability in Outlets						Phuly	Phuly	Phuly	Phuly	Phuly	Duytien	Duytien	Duytien	Duytien	Duytien	Duytien	Thanhliem	Thanhliem	Thanhliem	Thanhliem	Thanhliem	Thanhliem	Binhluc	Binhluc	Binhluc	Binhluc	Binhluc	Binhluc	Binhluc	Lynhan	Lynhan	Lynhan	Lynhan	Lynhan	Kimbang	Kimbang	Kimbang	Kimbang	Kimbang	Kimbang
Distance from population centre										Urban	Urban	Urban	Urban	Urban	Rural	Urban	Rural	Rural	Rural	Urban	Urban	Urban	Rural	Rural	Rural	Rural	Rural	Rural	Rural	Rural	Rural	Rural	Urban	Rural	Rural	Rural	Rural	Urban	Rural	Rural	Rural	Rural	Rural	Rural
Include outlet in analysis (1=yes,0=no)?				(Blank if found in <			4	outlets)		1	1	1	1	1	1	1	1	1	1	1	1	1	1	1	1	1	1	1	1	1	1	1	1	1	1	1	1	1	1	1	1	1	1	1	0	0	0	0	0
Level of care										9	9	9	9	9	9	9	9	9	9	9	9	9	9	9	9	9	9	9	9	9	9	9	9	9	9	9	9	9	9	9	9	9	9	9	9	9	9	9	9
No.	Medicine Name	Medicine Type	Include in analysis?	Median Price Ratio (MPR)	25%ile	75%ile	Min	Max	% with med.	1	2	3	4	5	6	7	8	9	10	11	12	13	14	15	16	17	18	19	20	21	22	23	24	25	26	27	28	29	30	31	32	33	34	35	36	37	38	39	40
1	Albendazole 200mg tab	Brand	1	14.2905	14.2905	15.3113	10.2075	18.3735	0.285714	7000	7000		6500		7500				7500	7000				5000				9000		7000										8500
1	Albendazole 200mg tab	Lowest Price	1	10.2075	10.2075	12.7594	8.166	20.415	0.314286						5000										4000				5000		7500	4000		10000	7500	5000	5000		5000			5000
2	Amitriptyline	Brand	1						0
2	Amitriptyline	Lowest Price	1	1.54571	1.28036	1.7518	1.03047	3.09142	0.2	300		200		217							600						280							300										380
3	Amlodipine 5mg tab	Brand	1						0.0285714					8288
3	Amlodipine 5mg tab	Lowest Price	1	1.36961	1.16417	1.64354	0.273923	2.19138	1	500	500	300	300	100	500	500	500	400	500	400	800	500	500	700	500	800	400	700	450	700	700	500	700	500	500	400	500	400	800	500	800	500	400	450
4	Amoxicillin 500mg tab	Brand	1						0
4	Amoxicillin 500mg tab	Lowest Price	1	1.15413	1.00986	1.15413	0.865596	1.44266	0.742857	700			700	620		800	800				700	1000	800	800	800	800	700	700	800			800	800	600	800	800	800	700	800	700	700	700		700
5	Atorvastatin 20mg tab	Brand	1	6.24034	6.15982	6.24034	6.03904	6.64295	0.142857	15500		15300	16500						15500																					15000
5	Atorvastatin 20mg tab	Lowest Price	1	1.10716	0.75488	1.25813	0.281822	2.21432	0.342857	1200		700	2000	4136			2500		5500		3000					3000			3000								2500	3500				1500
6	Bisoprolol 5mg tab	Brand	1	2.2067	2.17704	2.24229	2.15924	2.27788	0.114286	4700	4800					4600					4550
6	Bisoprolol 5mg tab	Lowest Price	1	0.759295	0.759295	0.806751	0.759295	0.806751	0.142857	1600											1600												1700		1700			1600
7	Captopril 25mg tab	Brand	1						0
7	Captopril 25mg tab	Lowest Price	1	1.05561	1.03097	1.23154	0.879671	5.27803	0.257143	500		3000	600	586					600											700			700					800						500
8	Cefalexin 500mg tab	Brand	1						0
8	Cefalexin 500mg tab	Lowest Price	1	0.549934	0.549934	0.659921	0.439947	1.09987	1	900	1200	2000	1000	950	1200	1500	1200	900	1200	1000	1200	1200	1000	1300	1000	1100	1000	1500	800	1000	1000	1300	1000	1000	1600	1000	800	800	1100	1000	900	1200	1000	1000
9	Ceftriaxone 1g injection	Brand	1						0
9	Ceftriaxone 1g injection	Lowest Price	1	2.62191	2.36517	2.85043	1.90301	3.04481	0.228571	23000			22000	21000		26200						17500											25222					26250				28000
10	Ciprofloxacin 500mg tab	Brand	1						0.0285714					14887
10	Ciprofloxacin 500mg tab	Lowest Price	1	1.16032	0.928253	2.08857	0.532585	3.48095	0.828571	800	2000	2000	700	459	3000	1000	2000		1000	1200	1500	1500		2000	800	1300	1400	1800	600	3000	1000		900	1000		800	1000	700	2000			800	800	1000
11	Co-trimoxazole suspension	Brand	1						0
11	Co-trimoxazole suspension	Lowest Price	1	7.2133	5.86081	8.34038	4.50831	9.01663	0.114286	500			1000		900				700
12	Co-trimoxazole tab 480mg	Brand	1						0
12	Co-trimoxazole tab 480mg	Lowest Price	1	1.082	0.901663	1.082	0.72133	5.04931	0.971429	250	300	1400	200	1333	250	350	250	300	250	250	350		700	300	300	300	250	250	250	200	350	300	300	250	300	300	300	250	300	300	250	300	250	250
13	Diazepam 5mg tab	Brand	1						0
13	Diazepam 5mg tab	Lowest Price	1						0.0285714	1000
14	Diclofenac 50mg tab	Brand	1	38.4709	35.5856	40.3945	19.2355	67.3242	0.257143	3700	4000	2000	3800					6300		7000	4200				2500	4000
14	Diclofenac 50mg tab	Lowest Price	1	2.40443	1.92355	4.56842	0.817508	33.6621	0.742857	150	3000		200	85	500	700		200	500	3500	300	500		200	200	300	200		200		300		200	200	300	400	200			2000		200	300	200
15	Enalapril 5mg tab	Brand	1						0
15	Enalapril 5mg tab	Lowest Price	1	2.28884	2.08076	2.91306	0.366214	3.46793	0.8	500	498	700	700	88	700	500	500	500	500	500	600	700	500	600	500	500	700	800	500	800	700	800						800	833.333	210		500		633.333
16	Furosemid 40mg tab	Brand	1						0
16	Furosemid 40mg tab	Lowest Price	1	3.54753	3.19277	3.54753	0.979117	7.09505	0.828571	450	600	140	450	138	850	500	500	500	500	750	1000	450			500	500	450		1000		200		500	500	500	500	233.333	400	500	1000		500	500	450
17	Gliclazide 30mg tab	Brand	1	4.43895	4.27804	4.62761	3.86589	5.32675	0.514286	3200	3400	3320	3250	2903	3333.33	3333.33		3333.33	3500	3166.67	4000	3500				3666.67			3333.33							3500		3000	3333.33		3000
17	Gliclazide 30mg tab	Lowest Price	1	1.33169	1.082	1.33169	0.332922	1.33169	0.114286																		1000									1000			1000					250
18	Ibuprofen 400mg tab	Brand	1						0
18	Ibuprofen 400mg tab	Lowest Price	1	3.36213	2.38406	3.66778	1.83389	3.66778	0.314286		1000		916.667						1000	1000	1000				700	500							1000			700	600				600
19	Insulin 100IU/ml injection	Brand	1						0
19	Insulin 100IU/ml injection	Lowest Price	1						0.0857143	6000			9000	31500
20	Mebendazole 500mg tab	Brand	1						0
20	Mebendazole 500mg tab	Lowest Price	1	8.51406	8.51406	19.8661	7.09505	31.2182	0.885714	5000	5000		19000	17936	19000	8000	5000	20000	6000	6000	8000	22000		18000	6000	6000	6000	5000	20000	6000	6000	6000	6000	6000	6000	7000	5000	14000		7000	6000		8000	14000
21	Metformin 500mg tab	Brand	1	5.33784	4.90505	5.55424	4.90505	7.2133	0.342857	1700	1700	1700	1700						1900	1800		1800			2500	2000												1900					1900	2000
21	Metformin 500mg tab	Lowest Price	1						0.0285714			2000
22	Metronidazole 250mg tab	Brand	1	10.6426	8.56727	10.6426	7.09505	16.3186	0.571429	1100	1500		1200	1210	1100	1500		1000	1500	2300					1500	1500		1800	1500					1500	1500		1500	1400			1200		1300	2000
22	Metronidazole 250mg tab	Lowest Price	1	2.12852	1.95114	2.83802	0.773361	5.67604	0.771429	300	200	300	300	109	400		500	300	300	200	400	400	300	800	400	300	300	300					400	250		400			200	300	200	400	350	250
23	Morphine 10mg/ml injection	Brand	1						0
23	Morphine 10mg/ml injection	Lowest Price	1						0
24	Nifedipine retard 20mg tab	Brand	1						0.0571429	22000									25000
24	Nifedipine retard 20mg tab	Lowest Price	1	1.17261	0.826154	1.49241	0.639603	1.70561	0.571429	300	700	300	600	667	500	400			500	800	400	700		300	700		350		300	700			400				700		700	800
25	Omeprazole 20mg tab	Brand	1						0
25	Omeprazole 20mg tab	Lowest Price	1	1.2278	1.2278	1.53475	0.767373	3.06949	1	250	400	280	300	322	500	500	500	300	300	400	500	600	500	500	400	1000	400	400	500	500	800	500	1000	400	400	400	500	400	500	500	350	400	350	500
26	Oresol make 1l	Brand	0						0
26	Oresol make 1l	Lowest Price	1	0.916514	0.763761	1.01835	0.509174	2.18436	0.571429	1000	2000		1500	4290		2000	2000				2000				2000		2000						1500	1300	2000	2000	1500	1600	1500	1500		1500	1300	2000
27	Paracetamol suspension 24mg/ml	Brand	1						0
27	Paracetamol suspension 24mg/ml	Lowest Price	1	5.04085	3.84941	6.26579	1.66461	8.32304	0.171429				200	611.3				416.667	600																1000									800
28	Paracetamol tab 500mg	Brand	1	10.82	9.83632	11.8036	9.01663	14.7545	0.857143	1100	1000	916.667		1219	1000	1000		1000	1000	1000	1000	1166.67		1500	1000	1000	1500	1100	1200	1000		1250	1200	1200		1300	1000	1100	1100	1500	1200	1083.33	1100	1000
28	Paracetamol tab 500mg	Lowest Price	1	1.96726	1.96726	4.91816	1.18036	14.7545	0.914286	200	200	200	200	133	833.333	200	800	300	200	200	300	666.667	1500	700	400	200	200	500	200		500	600	400	200	200	200		200	150	500		500	333.333	120
29	Salbutamol inhaler	Brand	1	2.25808	2.11695	2.35216	1.88173	2.9402	0.771429	425	400		425	480	475	475	450	475	525	450	500	625			475	500		550	500	500	500		500	440	500		450	480	500	450		500		465
29	Salbutamol inhaler	Lowest Price	1	1.76412	1.61564	2.852	1.4113	3.24599	0.171429				300	341.25							400					675		690	350
30	Simvastatin 20mg tab	Brand	1						0
30	Simvastatin 20mg tab	Lowest Price	1	1.85485	1.0923	2.22582	0.494626	3.43491	0.228571	2500	3000	800	2600		4166.67					600					2000				1500
31		Brand	1
31		Lowest Price	1
32		Brand	1
32		Lowest Price	1
33		Brand	1
33		Lowest Price	1
34		Brand	1
34		Lowest Price	1
35		Brand	1
35		Lowest Price	1
36		Brand	1
36		Lowest Price	1
37		Brand	1
37		Lowest Price	1
38		Brand	1
38		Lowest Price	1
39		Brand	1
39		Lowest Price	1
40		Brand	1
40		Lowest Price	1
41		Brand	1
41		Lowest Price	1
42		Brand	1
42		Lowest Price	1
43		Brand	1
43		Lowest Price	1
44		Brand	1
44		Lowest Price	1
45		Brand	1
45		Lowest Price	1
46		Brand	1
46		Lowest Price	1
47		Brand	1
47		Lowest Price	1
48		Brand	1
48		Lowest Price	1
49		Brand	1
49		Lowest Price	1
50		Brand	1
50		Lowest Price	1
Number of products found										33	23	20	30	27	20	19	14	16	25	21	24	17	8	14	22	21	17	15	20	12	12	10	19	17	15	17	17	20	17	17	11	17	14	21	0	0	0	0	0
Describe outlets included in this summary:
		Private Sector Medicines Outlets (n=35 in survey)
		Includes all medicines (n=30 on list)
							Analysis Includes Only Medicines
		Analysis Includes All Meds.					With Prices Found for Both Types in Pair
		Brand		Lowest Price					Brand	Lowest Price
		Overall Percent Availability of Medicines on List in Outlets Included in Analysis
	Mean availability	0.136946		0.479048
	Std dev availability	0.244994		0.356437
		Number of Listed Medicines For Which Prices Were Found in 4+ Outlets
	No. of meds. included	9		26					8	8
		Summary of Medicine-specific Median Price Ratios (MPRs) For Meds. Found in 4+ Outlets
	Median MPR	6.24034		1.65492					8.44146	1.86569
	25 %ile MPR	4.43895		1.15568					3.89374	1.27555
	75 %ile MPR	10.82		2.56754					11.6876	2.19749
	Minimum MPR	2.2067		0.549934					2.2067	0.759295
	Maximum MPR	38.4709		10.2075					38.4709	10.2075
					Reference MSH
	TypeOfList	Supplementary		Core Drugs				All Drugs				Brand-Lowest Price Core Match				Brand-Lowest Price All Match				EML Drugs				Brand-Lowest Price EML Match				Level of care drugs				Brand-Lowest Price Level of care Match				Level of care
	TypeOfList2	None		Brand		Lowest Price		Brand		Lowest Price		Brand		Lowest Price		Brand		Lowest Price		Brand		Lowest Price		Brand		Lowest Price		Brand		Lowest Price		Brand		Lowest Price
Row	Drug Name	Core	EML	Median	% Avail	Median	% Avail	Median	% Avail	Median	% Avail	Median	% Avail	Median	% Avail	Median	% Avail	Median	% Avail	Median	% Avail	Median	% Avail	Median	% Avail	Median	% Avail	Median	% Avail	Median	% Avail	Median	% Avail	Median	% Avail
13	Albendazole 200mg tab	Supplementary	yes	14.2905	0.285714	10.2075	0.314286	14.2905	0.285714	10.2075	0.314286	14.2905	0.285714	10.2075	0.314286	14.2905	0.285714	10.2075	0.314286	14.2905	0.285714	10.2075	0.314286	14.2905	0.285714	10.2075	0.314286	14.2905	0.285714	10.2075	0.314286	14.2905	0.285714	10.2075	0.314286	1										Corrections
15	Amitriptyline	Global	yes						0	1.54571	0.2						0		0.2		0	1.54571	0.2		0		0.2		0	1.54571	0.2		0		0.2	1										Value1
17	Amlodipine 5mg tab	Supplementary	yes		0.0285714	1.36961	1		0.0285714	1.36961	1		0.0285714		1		0.0285714		1		0.0285714	1.36961	1		0.0285714		1		0.0285714	1.36961	1		0.0285714		1	1										Value2
19	Amoxicillin 500mg tab	Global	yes						0	1.15413	0.742857						0		0.742857		0	1.15413	0.742857		0		0.742857		0	1.15413	0.742857		0		0.742857	1										Correct
21	Atorvastatin 20mg tab	Supplementary	yes	6.24034	0.142857	1.10716	0.342857	6.24034	0.142857	1.10716	0.342857	6.24034	0.142857	1.10716	0.342857	6.24034	0.142857	1.10716	0.342857	6.24034	0.142857	1.10716	0.342857	6.24034	0.142857	1.10716	0.342857	6.24034	0.142857	1.10716	0.342857	6.24034	0.142857	1.10716	0.342857	2											1
23	Bisoprolol 5mg tab	Global	no					2.2067	0.114286	0.759295	0.142857					2.2067	0.114286	0.759295	0.142857									2.2067	0.114286	0.759295	0.142857	2.2067	0.114286	0.759295	0.142857	1
25	Captopril 25mg tab	Global	yes						0	1.05561	0.257143						0		0.257143		0	1.05561	0.257143		0		0.257143		0	1.05561	0.257143		0		0.257143	1
27	Cefalexin 500mg tab	Supplementary	yes		0	0.549934	1		0	0.549934	1		0		1		0		1		0	0.549934	1		0		1		0	0.549934	1		0		1	1
29	Ceftriaxone 1g injection	Global	yes						0	2.62191	0.228571						0		0.228571		0	2.62191	0.228571		0		0.228571		0	2.62191	0.228571		0		0.228571	3
31	Ciprofloxacin 500mg tab	Global	yes						0.0285714	1.16032	0.828571						0.0285714		0.828571		0.0285714	1.16032	0.828571		0.0285714		0.828571		0.0285714	1.16032	0.828571		0.0285714		0.828571	1
33	Co-trimoxazole suspension	Global	yes						0	7.2133	0.114286						0		0.114286		0	7.2133	0.114286		0		0.114286		0	7.2133	0.114286		0		0.114286	1
35	Co-trimoxazole tab 480mg	Supplementary	yes		0	1.082	0.971429		0	1.082	0.971429		0		0.971429		0		0.971429		0	1.082	0.971429		0		0.971429		0	1.082	0.971429		0		0.971429	1
37	Diazepam 5mg tab	Global	yes						0		0.0285714						0		0.0285714		0		0.0285714		0		0.0285714		0		0.0285714		0		0.0285714	1
39	Diclofenac 50mg tab	Global	yes					38.4709	0.257143	2.40443	0.742857					38.4709	0.257143	2.40443	0.742857	38.4709	0.257143	2.40443	0.742857	38.4709	0.257143	2.40443	0.742857	38.4709	0.257143	2.40443	0.742857	38.4709	0.257143	2.40443	0.742857	1
41	Enalapril 5mg tab	Supplementary	yes		0	2.28884	0.8		0	2.28884	0.8		0		0.8		0		0.8		0	2.28884	0.8		0		0.8		0	2.28884	0.8		0		0.8	1
43	Furosemid 40mg tab	Supplementary	yes		0	3.54753	0.828571		0	3.54753	0.828571		0		0.828571		0		0.828571		0	3.54753	0.828571		0		0.828571		0	3.54753	0.828571		0		0.828571	1
45	Gliclazide 30mg tab	Supplementary	yes	4.43895	0.514286	1.33169	0.114286	4.43895	0.514286	1.33169	0.114286	4.43895	0.514286	1.33169	0.114286	4.43895	0.514286	1.33169	0.114286	4.43895	0.514286	1.33169	0.114286	4.43895	0.514286	1.33169	0.114286	4.43895	0.514286	1.33169	0.114286	4.43895	0.514286	1.33169	0.114286	1
47	Ibuprofen 400mg tab	Supplementary	yes		0	3.36213	0.314286		0	3.36213	0.314286		0		0.314286		0		0.314286		0	3.36213	0.314286		0		0.314286		0	3.36213	0.314286		0		0.314286	1
49	Insulin 100IU/ml injection	Supplementary	yes		0		0.0857143		0		0.0857143		0		0.0857143		0		0.0857143		0		0.0857143		0		0.0857143		0		0.0857143		0		0.0857143	2
51	Mebendazole 500mg tab	Supplementary	yes		0	8.51406	0.885714		0	8.51406	0.885714		0		0.885714		0		0.885714		0	8.51406	0.885714		0		0.885714		0	8.51406	0.885714		0		0.885714	1
53	Metformin 500mg tab	Global	yes					5.33784	0.342857		0.0285714						0.342857		0.0285714	5.33784	0.342857		0.0285714		0.342857		0.0285714	5.33784	0.342857		0.0285714		0.342857		0.0285714	1
55	Metronidazole 250mg tab	Supplementary	yes	10.6426	0.571429	2.12852	0.771429	10.6426	0.571429	2.12852	0.771429	10.6426	0.571429	2.12852	0.771429	10.6426	0.571429	2.12852	0.771429	10.6426	0.571429	2.12852	0.771429	10.6426	0.571429	2.12852	0.771429	10.6426	0.571429	2.12852	0.771429	10.6426	0.571429	2.12852	0.771429	1
57	Morphine 10mg/ml injection	Supplementary	yes		0		0		0		0		0		0		0		0		0		0		0		0		0		0		0		0	1
59	Nifedipine retard 20mg tab	Supplementary	yes		0.0571429	1.17261	0.571429		0.0571429	1.17261	0.571429		0.0571429		0.571429		0.0571429		0.571429		0.0571429	1.17261	0.571429		0.0571429		0.571429		0.0571429	1.17261	0.571429		0.0571429		0.571429	1
61	Omeprazole 20mg tab	Global	yes						0	1.2278	1						0		1		0	1.2278	1		0		1		0	1.2278	1		0		1	1
63	Oresol make 1l	Supplementary	yes			0.916514	0.571429			0.916514	0.571429											0.916514	0.571429							0.916514	0.571429					1
65	Paracetamol suspension 24mg/ml	Global	no						0	5.04085	0.171429						0		0.171429										0	5.04085	0.171429		0		0.171429	1
67	Paracetamol tab 500mg	Supplementary	yes	10.82	0.857143	1.96726	0.914286	10.82	0.857143	1.96726	0.914286	10.82	0.857143	1.96726	0.914286	10.82	0.857143	1.96726	0.914286	10.82	0.857143	1.96726	0.914286	10.82	0.857143	1.96726	0.914286	10.82	0.857143	1.96726	0.914286	10.82	0.857143	1.96726	0.914286	1
69	Salbutamol inhaler	Global	yes					2.25808	0.771429	1.76412	0.171429					2.25808	0.771429	1.76412	0.171429	2.25808	0.771429	1.76412	0.171429	2.25808	0.771429	1.76412	0.171429	2.25808	0.771429	1.76412	0.171429	2.25808	0.771429	1.76412	0.171429	1
71	Simvastatin 20mg tab	Global	yes						0	1.85485	0.228571						0		0.228571		0	1.85485	0.228571		0		0.228571		0	1.85485	0.228571		0		0.228571	2
73
75
77
79
81
83
85
87
89
91
93
95
97
99
101
103
105
107
109
111
	Number on Medicine list =	16	Total EML	28
	Total number listed =	30	Total level	20
		All
10.4685
										14000		14000	13000	15000	15000				15000	14000				10000
										5000	10000	18000		10000	10000	8000		6000	10000	6000	8000	10000	10000		8000	13000
										300											600
										500	800	500	300	500	500	500	500	400	500	400	800	500	500	700	500	800
										700	800		700	1000		800	800				700	1000	800	800	800	800
										15500			16500
										1200			2000						5500		3000					3000
										500			600						600
										900	1500	1200	1000	1000	1200	1500	1200	900	1200	1000	1200	1200	1000	1300	1000	1100
										30000			28000
										800	3500	2000	700	2000	3000	1000	2000		1000	1200	1500	1500		2000	800	1300
										500			1000		900				700
										250	300	300	200	1000	250	350	250	300	250	250	350		700	300	300	300
										1000
										3700	5700	4000	3800					6300		7000	4200				2500	4000
										150	1000	3000	200	2000	500	700		200	500	3000	300	500		200	200	300
										1000	1000				700	1000	1000	1000	1000	1000	1200	1400	1000	1200	1000	1000
										450		600	450		850	500	500	500	500	750	1000	450			500	500
										3200	3250	3400	3250	3500	3333.33	3333.33		3333.33	3500	3166.67	4000	3500				3666.67
														666.667
												1000	916.667	4000					1000	1000	1000				700	500
										6000			9000
										5000	10000	5000	19000	15000	19000	8000	5000	20000	6000	6000	8000	22000		18000	6000	6000
										1700		1700	1700						1900	1800		1800			2500	2000
											4700
										1100	1400	1500	1200	2000	1100	1500		1000	1500	2300					1500	1500
										300		200	300		400		500	300	300	200	400	400	300	800	400	300
										22000									25000
										300		700	600	700	500	400				800	400	700		300	700
										250	1000	400	300	800	500	500	500	300	300	400	500	600	500	500	400	1000
										1000		2000	1500	2500		2000	2000				2000				2000
													200	600				416.667	600
										1100	1000	1000		1000	1000	1000		1000	1000	1000	1000	1166.67		1500	1000	1000
										200		200	200	300	833.333	200	800	300	200	200	300	666.667	1500	700	400	200
										425	450	400	425		475	475	450	475	525	450	500	625			475	500
													300								400					675
										2500	2600	3000	2600		4166.67					600					2000
													2625
[truncated: 88 more columns]

## Sheet: Other
Field Data Consolidation:
Other Sector Patient Prices
										Sort by:
										Data for individual medicine outlets (enter medicine unit prices in local currency)
Medicines Outlet Study ID				Summary Comparisons to Reference Prices
Region				and Percent Availability in Outlets
Distance from population centre
Include outlet in analysis (1=yes,0=no)?				(Blank if found in <			4	outlets)		0	0	0	0	0	0	0	0	0	0	0	0	0	0	0	0	0	0	0	0	0	0	0	0	0	0	0	0	0	0	0	0	0	0	0	0	0	0	0	0
Level of care										9	9	9	9	9	9	9	9	9	9	9	9	9	9	9	9	9	9	9	9	9	9	9	9	9	9	9	9	9	9	9	9	9	9	9	9	9	9	9	9
No.	Medicine Name	Medicine Type	Include in analysis?	Median Price Ratio (MPR)	25%ile	75%ile	Min	Max	% with med.	1	2	3	4	5	6	7	8	9	10	11	12	13	14	15	16	17	18	19	20	21	22	23	24	25	26	27	28	29	30	31	32	33	34	35	36	37	38	39	40
1	Albendazole 200mg tab	Brand	1
1	Albendazole 200mg tab	Lowest Price	1
2	Amitriptyline	Brand	1
2	Amitriptyline	Lowest Price	1
3	Amlodipine 5mg tab	Brand	1
3	Amlodipine 5mg tab	Lowest Price	1
4	Amoxicillin 500mg tab	Brand	1
4	Amoxicillin 500mg tab	Lowest Price	1
5	Atorvastatin 20mg tab	Brand	1
5	Atorvastatin 20mg tab	Lowest Price	1
6	Bisoprolol 5mg tab	Brand	1
6	Bisoprolol 5mg tab	Lowest Price	1
7	Captopril 25mg tab	Brand	1
7	Captopril 25mg tab	Lowest Price	1
8	Cefalexin 500mg tab	Brand	1
8	Cefalexin 500mg tab	Lowest Price	1
9	Ceftriaxone 1g injection	Brand	1
9	Ceftriaxone 1g injection	Lowest Price	1
10	Ciprofloxacin 500mg tab	Brand	1
10	Ciprofloxacin 500mg tab	Lowest Price	1
11	Co-trimoxazole suspension	Brand	1
11	Co-trimoxazole suspension	Lowest Price	1
12	Co-trimoxazole tab 480mg	Brand	1
12	Co-trimoxazole tab 480mg	Lowest Price	1
13	Diazepam 5mg tab	Brand	1
13	Diazepam 5mg tab	Lowest Price	1
14	Diclofenac 50mg tab	Brand	1
14	Diclofenac 50mg tab	Lowest Price	1
15	Enalapril 5mg tab	Brand	1
15	Enalapril 5mg tab	Lowest Price	1
16	Furosemid 40mg tab	Brand	1
16	Furosemid 40mg tab	Lowest Price	1
17	Gliclazide 30mg tab	Brand	1
17	Gliclazide 30mg tab	Lowest Price	1
18	Ibuprofen 400mg tab	Brand	1
18	Ibuprofen 400mg tab	Lowest Price	1
19	Insulin 100IU/ml injection	Brand	1
19	Insulin 100IU/ml injection	Lowest Price	1
20	Mebendazole 500mg tab	Brand	1
20	Mebendazole 500mg tab	Lowest Price	1
21	Metformin 500mg tab	Brand	1
21	Metformin 500mg tab	Lowest Price	1
22	Metronidazole 250mg tab	Brand	1
22	Metronidazole 250mg tab	Lowest Price	1
23	Morphine 10mg/ml injection	Brand	1
23	Morphine 10mg/ml injection	Lowest Price	1
24	Nifedipine retard 20mg tab	Brand	1
24	Nifedipine retard 20mg tab	Lowest Price	1
25	Omeprazole 20mg tab	Brand	1
25	Omeprazole 20mg tab	Lowest Price	1
26	Oresol make 1l	Brand	1
26	Oresol make 1l	Lowest Price	1
27	Paracetamol suspension 24mg/ml	Brand	1
27	Paracetamol suspension 24mg/ml	Lowest Price	1
28	Paracetamol tab 500mg	Brand	1
28	Paracetamol tab 500mg	Lowest Price	1
29	Salbutamol inhaler	Brand	1
29	Salbutamol inhaler	Lowest Price	1
30	Simvastatin 20mg tab	Brand	1
30	Simvastatin 20mg tab	Lowest Price	1
31		Brand	1
31		Lowest Price	1
32		Brand	1
32		Lowest Price	1
33		Brand	1
33		Lowest Price	1
34		Brand	1
34		Lowest Price	1
35		Brand	1
35		Lowest Price	1
36		Brand	1
36		Lowest Price	1
37		Brand	1
37		Lowest Price	1
38		Brand	1
38		Lowest Price	1
39		Brand	1
39		Lowest Price	1
40		Brand	1
40		Lowest Price	1
41		Brand	1
41		Lowest Price	1
42		Brand	1
42		Lowest Price	1
43		Brand	1
43		Lowest Price	1
44		Brand	1
44		Lowest Price	1
45		Brand	1
45		Lowest Price	1
46		Brand	1
46		Lowest Price	1
47		Brand	1
47		Lowest Price	1
48		Brand	1
48		Lowest Price	1
49		Brand	1
49		Lowest Price	1
50		Brand	1
50		Lowest Price	1
Number of products found										0	0	0	0	0	0	0	0	0	0	0	0	0	0	0	0	0	0	0	0	0	0	0	0	0	0	0	0	0	0	0	0	0	0	0	0	0	0	0	0
Describe outlets included in this summary:
		Other Sector Medicines Outlets (n=0 in survey)
		Includes all medicines (n=30 on list)
							Analysis Includes Only Medicines
		Analysis Includes All Meds.					With Prices Found for Both Types in Pair
		Brand		Lowest Price					Brand	Lowest Price
		Overall Percent Availability of Medicines on List in Outlets Included in Analysis
	Mean availability
	Std dev availability
		Number of Listed Medicines For Which Prices Were Found in 4+ Outlets
	No. of meds. included	0		0					0	0
		Summary of Medicine-specific Median Price Ratios (MPRs) For Meds. Found in 4+ Outlets
	Median MPR
	25 %ile MPR
	75 %ile MPR
	Minimum MPR
	Maximum MPR
					Reference MSH
	TypeOfList	Global		Core Drugs				All Drugs				Brand-Lowest Price Core Match				Brand-Lowest Price All Match				EML Drugs				Brand-Lowest Price EML Match				Level of care drugs				Brand-Lowest Price Level of care Match				Level of care
	TypeOfList2	None		Brand		Lowest Price		Brand		Lowest Price		Brand		Lowest Price		Brand		Lowest Price		Brand		Lowest Price		Brand		Lowest Price		Brand		Lowest Price		Brand		Lowest Price
Row	Drug Name	Core	EML	Median	% Avail	Median	% Avail	Median	% Avail	Median	% Avail	Median	% Avail	Median	% Avail	Median	% Avail	Median	% Avail	Median	% Avail	Median	% Avail	Median	% Avail	Median	% Avail	Median	% Avail	Median	% Avail	Median	% Avail	Median	% Avail
13	Albendazole 200mg tab	Supplementary	yes																																	1										Corrections
15	Amitriptyline	Global	yes																																	1										Value1
17	Amlodipine 5mg tab	Supplementary	yes																																	1										Value2
19	Amoxicillin 500mg tab	Global	yes																																	1										Correct
21	Atorvastatin 20mg tab	Supplementary	yes																																	2
23	Bisoprolol 5mg tab	Global	no																																	1
25	Captopril 25mg tab	Global	yes																																	1
27	Cefalexin 500mg tab	Supplementary	yes																																	1
29	Ceftriaxone 1g injection	Global	yes																																	3
31	Ciprofloxacin 500mg tab	Global	yes																																	1
33	Co-trimoxazole suspension	Global	yes																																	1
35	Co-trimoxazole tab 480mg	Supplementary	yes																																	1
37	Diazepam 5mg tab	Global	yes																																	1
39	Diclofenac 50mg tab	Global	yes																																	1
41	Enalapril 5mg tab	Supplementary	yes																																	1
43	Furosemid 40mg tab	Supplementary	yes																																	1
45	Gliclazide 30mg tab	Supplementary	yes																																	1
47	Ibuprofen 400mg tab	Supplementary	yes																																	1
49	Insulin 100IU/ml injection	Supplementary	yes																																	2
51	Mebendazole 500mg tab	Supplementary	yes																																	1
53	Metformin 500mg tab	Global	yes																																	1
55	Metronidazole 250mg tab	Supplementary	yes																																	1
57	Morphine 10mg/ml injection	Supplementary	yes																																	1
59	Nifedipine retard 20mg tab	Supplementary	yes																																	1
61	Omeprazole 20mg tab	Global	yes																																	1
63	Oresol make 1l	Supplementary	yes																																	1
65	Paracetamol suspension 24mg/ml	Global	no																																	1
67	Paracetamol tab 500mg	Supplementary	yes																																	1
69	Salbutamol inhaler	Global	yes																																	1
71	Simvastatin 20mg tab	Global	yes																																	2
73
75
77
79
81
83
85
87
89
91
93
95
97
99
101
103
105
107
109
111
	Number on Medicine list =	14	Total EML	28
	Total number listed =	30	Total level	20
		All
#NUM!
[truncated: 88 more columns]

## Sheet: Other2
Field Data Consolidation:
Other2 Sector Patient Prices
										Sort by:
										Data for individual medicine outlets (enter medicine unit prices in local currency)
Medicines Outlet Study ID				Summary Comparisons to Reference Prices
Region				and Percent Availability in Outlets
Distance from population centre
Include outlet in analysis (1=yes,0=no)?				(Blank if found in <			4	outlets)		0	0	0	0	0	0	0	0	0	0	0	0	0	0	0	0	0	0	0	0	0	0	0	0	0	0	0	0	0	0	0	0	0	0	0	0	0	0	0	0
Level of care										9	9	9	9	9	9	9	9	9	9	9	9	9	9	9	9	9	9	9	9	9	9	9	9	9	9	9	9	9	9	9	9	9	9	9	9	9	9	9	9
No.	Medicine Name	Medicine Type	Include in analysis?	Median Price Ratio (MPR)	25%ile	75%ile	Min	Max	% with med.	1	2	3	4	5	6	7	8	9	10	11	12	13	14	15	16	17	18	19	20	21	22	23	24	25	26	27	28	29	30	31	32	33	34	35	36	37	38	39	40
1	Albendazole 200mg tab	Brand	1
1	Albendazole 200mg tab	Lowest Price	1
2	Amitriptyline	Brand	1
2	Amitriptyline	Lowest Price	1
3	Amlodipine 5mg tab	Brand	1
3	Amlodipine 5mg tab	Lowest Price	1
4	Amoxicillin 500mg tab	Brand	1
4	Amoxicillin 500mg tab	Lowest Price	1
5	Atorvastatin 20mg tab	Brand	1
5	Atorvastatin 20mg tab	Lowest Price	1
6	Bisoprolol 5mg tab	Brand	1
6	Bisoprolol 5mg tab	Lowest Price	1
7	Captopril 25mg tab	Brand	1
7	Captopril 25mg tab	Lowest Price	1
8	Cefalexin 500mg tab	Brand	1
8	Cefalexin 500mg tab	Lowest Price	1
9	Ceftriaxone 1g injection	Brand	1
9	Ceftriaxone 1g injection	Lowest Price	1
10	Ciprofloxacin 500mg tab	Brand	1
10	Ciprofloxacin 500mg tab	Lowest Price	1
11	Co-trimoxazole suspension	Brand	1
11	Co-trimoxazole suspension	Lowest Price	1
12	Co-trimoxazole tab 480mg	Brand	1
12	Co-trimoxazole tab 480mg	Lowest Price	1
13	Diazepam 5mg tab	Brand	1
13	Diazepam 5mg tab	Lowest Price	1
14	Diclofenac 50mg tab	Brand	1
14	Diclofenac 50mg tab	Lowest Price	1
15	Enalapril 5mg tab	Brand	1
15	Enalapril 5mg tab	Lowest Price	1
16	Furosemid 40mg tab	Brand	1
16	Furosemid 40mg tab	Lowest Price	1
17	Gliclazide 30mg tab	Brand	1
17	Gliclazide 30mg tab	Lowest Price	1
18	Ibuprofen 400mg tab	Brand	1
18	Ibuprofen 400mg tab	Lowest Price	1
19	Insulin 100IU/ml injection	Brand	1
19	Insulin 100IU/ml injection	Lowest Price	1
20	Mebendazole 500mg tab	Brand	1
20	Mebendazole 500mg tab	Lowest Price	1
21	Metformin 500mg tab	Brand	1
21	Metformin 500mg tab	Lowest Price	1
22	Metronidazole 250mg tab	Brand	1
22	Metronidazole 250mg tab	Lowest Price	1
23	Morphine 10mg/ml injection	Brand	1
23	Morphine 10mg/ml injection	Lowest Price	1
24	Nifedipine retard 20mg tab	Brand	1
24	Nifedipine retard 20mg tab	Lowest Price	1
25	Omeprazole 20mg tab	Brand	1
25	Omeprazole 20mg tab	Lowest Price	1
26	Oresol make 1l	Brand	1
26	Oresol make 1l	Lowest Price	1
27	Paracetamol suspension 24mg/ml	Brand	1
27	Paracetamol suspension 24mg/ml	Lowest Price	1
28	Paracetamol tab 500mg	Brand	1
28	Paracetamol tab 500mg	Lowest Price	1
29	Salbutamol inhaler	Brand	1
29	Salbutamol inhaler	Lowest Price	1
30	Simvastatin 20mg tab	Brand	1
30	Simvastatin 20mg tab	Lowest Price	1
31		Brand	1
31		Lowest Price	1
32		Brand	1
32		Lowest Price	1
33		Brand	1
33		Lowest Price	1
34		Brand	1
34		Lowest Price	1
35		Brand	1
35		Lowest Price	1
36		Brand	1
36		Lowest Price	1
37		Brand	1
37		Lowest Price	1
38		Brand	1
38		Lowest Price	1
39		Brand	1
39		Lowest Price	1
40		Brand	1
40		Lowest Price	1
41		Brand	1
41		Lowest Price	1
42		Brand	1
42		Lowest Price	1
43		Brand	1
43		Lowest Price	1
44		Brand	1
44		Lowest Price	1
45		Brand	1
45		Lowest Price	1
46		Brand	1
46		Lowest Price	1
47		Brand	1
47		Lowest Price	1
48		Brand	1
48		Lowest Price	1
49		Brand	1
49		Lowest Price	1
50		Brand	1
50		Lowest Price	1
Number of products found										0	0	0	0	0	0	0	0	0	0	0	0	0	0	0	0	0	0	0	0	0	0	0	0	0	0	0	0	0	0	0	0	0	0	0	0	0	0	0	0
Describe outlets included in this summary:
		Other2 sector Medicines Outlets (n=0 in survey)
		Includes all medicines (n=30 on list)
							Analysis Includes Only Medicines
		Analysis Includes All Meds.					With Prices Found for Both Types in Pair
		Brand		Lowest Price					Brand	Lowest Price
		Overall Percent Availability of Medicines on List in Outlets Included in Analysis
	Mean availability
	Std dev availability
		Number of Listed Medicines For Which Prices Were Found in 4+ Outlets
	No. of meds. included	0		0					0	0
		Summary of Medicine-specific Median Price Ratios (MPRs) For Meds. Found in 4+ Outlets
	Median MPR
	25 %ile MPR
	75 %ile MPR
	Minimum MPR
	Maximum MPR
					Reference MSH
	TypeOfList	Global		Core Drugs				All Drugs				Brand-Lowest Price Core Match				Brand-Lowest Price All Match				EML Drugs				Brand-Lowest Price EML Match				Level of care drugs				Brand-Lowest Price Level of care Match				Level of care
	TypeOfList2	None		Brand		Lowest Price		Brand		Lowest Price		Brand		Lowest Price		Brand		Lowest Price		Brand		Lowest Price		Brand		Lowest Price		Brand		Lowest Price		Brand		Lowest Price
Row	Drug Name	Core	EML	Median	% Avail	Median	% Avail	Median	% Avail	Median	% Avail	Median	% Avail	Median	% Avail	Median	% Avail	Median	% Avail	Median	% Avail	Median	% Avail	Median	% Avail	Median	% Avail	Median	% Avail	Median	% Avail	Median	% Avail	Median	% Avail
13	Albendazole 200mg tab	Supplementary	yes																																	1										Corrections
15	Amitriptyline	Global	yes																																	1										Value1
17	Amlodipine 5mg tab	Supplementary	yes																																	1										Value2
19	Amoxicillin 500mg tab	Global	yes																																	1										Correct
21	Atorvastatin 20mg tab	Supplementary	yes																																	2
23	Bisoprolol 5mg tab	Global	no																																	1
25	Captopril 25mg tab	Global	yes																																	1
27	Cefalexin 500mg tab	Supplementary	yes																																	1
29	Ceftriaxone 1g injection	Global	yes																																	3
31	Ciprofloxacin 500mg tab	Global	yes																																	1
33	Co-trimoxazole suspension	Global	yes																																	1
35	Co-trimoxazole tab 480mg	Supplementary	yes																																	1
37	Diazepam 5mg tab	Global	yes																																	1
39	Diclofenac 50mg tab	Global	yes																																	1
41	Enalapril 5mg tab	Supplementary	yes																																	1
43	Furosemid 40mg tab	Supplementary	yes																																	1
45	Gliclazide 30mg tab	Supplementary	yes																																	1
47	Ibuprofen 400mg tab	Supplementary	yes																																	1
49	Insulin 100IU/ml injection	Supplementary	yes																																	2
51	Mebendazole 500mg tab	Supplementary	yes																																	1
53	Metformin 500mg tab	Global	yes																																	1
55	Metronidazole 250mg tab	Supplementary	yes																																	1
57	Morphine 10mg/ml injection	Supplementary	yes																																	1
59	Nifedipine retard 20mg tab	Supplementary	yes																																	1
61	Omeprazole 20mg tab	Global	yes																																	1
63	Oresol make 1l	Supplementary	yes																																	1
65	Paracetamol suspension 24mg/ml	Global	no																																	1
67	Paracetamol tab 500mg	Supplementary	yes																																	1
69	Salbutamol inhaler	Global	yes																																	1
71	Simvastatin 20mg tab	Global	yes																																	2
73
75
77
79
81
83
85
87
89
91
93
95
97
99
101
103
105
107
109
111
	Number on Medicine list =	14	Total EML	28
	Total number listed =	30	Total level	20
		All
#NUM!
[truncated: 88 more columns]

## Sheet: Sector Summary
	Sector Availability														All
	and Price Summary
	Describe summary:
		Summary Availability and Median MPR by Product Type
		Includes all medicines (n=30 on list)
				Procurement (n= orders)	Public Sector (n=30 outlets)	Private Sector (n=35 outlets)	Other Sector (n= outlets)	Other2 Sector (n= outlets)
		Mean Percent Availability
			Brand	NA	0.0066092	0.136946
			Lowest Price	NA	0.632222	0.479048
		No. of Products With Minimum No. of Prices Obtained
			# Prices Required	1	4	4	4	4
			Brand	0	0	9	0	0
			Lowest Price	0	22	26	0	0
		Median MPR for Medicines With Minimum No. of Prices
			Brand			6.24034
			Lowest Price		0.945468	1.65492
		Reference MSH
	Comparisons of Median MPRs for Medicines With Prices in Both Sectors
	Includes all medicines (n=30 on list)
		Procurement (n= orders)	Public Sector (n=30 outlets)	# of Meds. in Both Sectors	% difference Public to Procurement			Procurement (n= orders)	Private Sector (n=35 outlets)	# of Meds. in Both Sectors	% difference Private to Procurement
	Brand			0			Brand			0
	Lowest Price			0			Lowest Price			0
		Procurement (n= orders)	Other Sector (n= outlets)	# of Meds. in Both Sectors	% difference Other to Procurement			Public Sector (n=30 outlets)	Private Sector (n=35 outlets)	# of Meds. in Both Sectors	% difference Private to Public
	Brand			0			Brand			0
	Lowest Price			0			Lowest Price	0.945468	1.27974	18	0.353553
		Public Sector (n=30 outlets)	Other Sector (n= outlets)	# of Meds. in Both Sectors	% difference Other to Public			Private Sector (n=35 outlets)	Other Sector (n= outlets)	# of Meds. in Both Sectors	% difference Other to Private
	Brand			0			Brand			0
	Lowest Price			0			Lowest Price			0
		Procurement (n= orders)	Other2 Sector (n= outlets)	# of Meds. in Both Sectors	% difference Other2 to Procurement			Public Sector (n=30 outlets)	Other2 Sector (n= outlets)	# of Meds. in Both Sectors	% difference Other2 to Public
	Brand			0			Brand			0
	Lowest Price			0			Lowest Price			0
		Private Sector (n=35 outlets)	Other2 Sector (n= outlets)	# of Meds. in Both Sectors	% difference Other2 to Private			Other Sector (n= outlets)	Other2 Sector (n= outlets)	# of Meds. in Both Sectors	% difference Other2 to Other
	Brand			0			Brand			0
	Lowest Price			0			Lowest Price			0
			Reference MSH

## Sheet: Product Summary
	Medicines Availability
	And Price Summary
			Medicines Availability in Outlets								Medicines Median Price Ratios (MPRs) in Procurements and Outlets
											(Reference msh)
			Brand				Lowest Price				Brand					Lowest Price
	Medicine Name	Medicine list	Public (n=30)	Private (n=35)	Other (n=)	Other2 (n=)	Public (n=30)	Private (n=35)	Other (n=)	Other2 (n=)	Procurement (n=)	Public (n=30)	Private (n=35)	Other (n=)	Other2 (n=)	Procurement (n=)	Public (n=30)	Private (n=35)	Other (n=)	Other2 (n=)
	Albendazole 200mg tab	Supplementary	0	0.285714			0	0.314286					14.2905					10.2075
	Amitriptyline	Global	0	0			0.0333333	0.2										1.54571
	Amlodipine 5mg tab	Supplementary	0.0333333	0.0285714			1	1									0.902576	1.36961
	Amoxicillin 500mg tab	Global	0	0			0.833333	0.742857									0.673722	1.15413
	Atorvastatin 20mg tab	Supplementary	0	0.142857			1	0.342857					6.24034				1.14057	1.10716
	Bisoprolol 5mg tab	Global	0.0333333	0.114286			1	0.142857					2.2067				0.313209	0.759295
	Captopril 25mg tab	Global	0	0			0.8	0.257143									0.888468	1.05561
	Cefalexin 500mg tab	Supplementary	0	0			1	1									0.368456	0.549934
	Ceftriaxone 1g injection	Global	0	0			0	0.228571										2.62191
	Ciprofloxacin 500mg tab	Global	0	0.0285714			0.733333	0.828571									3.87894	1.16032
	Co-trimoxazole suspension	Global	0	0			0.6	0.114286									1.67709	7.2133
	Co-trimoxazole tab 480mg	Supplementary	0	0			0.966667	0.971429									0.757397	1.082
	Diazepam 5mg tab	Global	0	0			1	0.0285714									2.73655
	Diclofenac 50mg tab	Global	0	0.257143			0	0.742857					38.4709					2.40443
	Enalapril 5mg tab	Supplementary	0	0			1	0.8									0.988361	2.28884
	Furosemid 40mg tab	Supplementary	0	0			0.833333	0.828571									0.879786	3.54753
	Gliclazide 30mg tab	Supplementary	0	0.514286			0.5	0.114286					4.43895				1.29174	1.33169
	Ibuprofen 400mg tab	Supplementary	0	0			0	0.314286										3.36213
	Insulin 100IU/ml injection	Supplementary	0.125	0			1	0.0857143									0.715444
	Mebendazole 500mg tab	Supplementary	0	0			0	0.885714										8.51406
	Metformin 500mg tab	Global	0	0.342857			0.9	0.0285714					5.33784				1.75139
	Metronidazole 250mg tab	Supplementary	0	0.571429			1	0.771429					10.6426				1.48996	2.12852
	Morphine 10mg/ml injection	Supplementary	0	0			0.966667	0									0.299254
	Nifedipine retard 20mg tab	Supplementary	0	0.0571429			0.933333	0.571429									1.94653	1.17261
	Omeprazole 20mg tab	Global	0	0			0.833333	1									0.392895	1.2278
	Oresol make 1l	Supplementary					0	0.571429										0.916514
	Paracetamol suspension 24mg/ml	Global	0	0			0	0.171429										5.04085
	Paracetamol tab 500mg	Supplementary	0	0.857143			1	0.914286					10.82				1.0033	1.96726
	Salbutamol inhaler	Global	0	0.771429			0.533333	0.171429					2.25808				1.24665	1.76412
	Simvastatin 20mg tab	Global	0	0			0.5	0.228571									0.680524	1.85485

## Sheet: Affordability
	Standard Treatment
	Affordability
		Daily wage of lowest paid government worker (in local currency):							102333
	Asthma						Public Sector		Private Sector		Other		Other2
	Select Medicine Name	Medicine Strength	Dosage Form	Treatment Duration (in Days)	Total # of Units per Treatment	Product Type	Median Treatment Price	Days' Wages	Median Treatment Price	Days' Wages	Median Treatment Price	Days' Wages	Median Treatment Price	Days' Wages
	Salbutamol inhaler	100 mcg/dose	dose	as needed	200	Brand			96000	0.938111
						Lowest Price	53000	0.517915	75000	0.732899
	Diabetes						Public Sector		Private Sector		Other		Other2
	Select Medicine Name	Medicine Strength	Dosage Form	Treatment Duration (in Days)	Total # of Units per Treatment	Product Type	Median Treatment Price	Days' Wages	Median Treatment Price	Days' Wages	Median Treatment Price	Days' Wages	Median Treatment Price	Days' Wages
	Metformin 500mg tab	500 mg	cap/tab	30	90	Brand			166500	1.62704
						Lowest Price	54630	0.533844
	Hypertension						Public Sector		Private Sector		Other		Other2
	Select Medicine Name	Medicine Strength	Dosage Form	Treatment Duration (in Days)	Total # of Units per Treatment	Product Type	Median Treatment Price	Days' Wages	Median Treatment Price	Days' Wages	Median Treatment Price	Days' Wages	Median Treatment Price	Days' Wages
	Bisoprolol 5mg tab	5 mg	cap/tab	30	60	Brand			279000	2.72638
						Lowest Price	39600	0.386971	96000	0.938111
	Hypertension						Public Sector		Private Sector		Other		Other2
	Select Medicine Name	Medicine Strength	Dosage Form	Treatment Duration (in Days)	Total # of Units per Treatment	Product Type	Median Treatment Price	Days' Wages	Median Treatment Price	Days' Wages	Median Treatment Price	Days' Wages	Median Treatment Price	Days' Wages
	Captopril 25mg tab	25 mg	cap/tab	30	60	Brand
						Lowest Price	30300	0.296091	36000	0.351792
	Hypercholesterolaemia						Public Sector		Private Sector		Other		Other2
	Select Medicine Name	Medicine Strength	Dosage Form	Treatment Duration (in Days)	Total # of Units per Treatment	Product Type	Median Treatment Price	Days' Wages	Median Treatment Price	Days' Wages	Median Treatment Price	Days' Wages	Median Treatment Price	Days' Wages
	Simvastatin 20mg tab	20 mg	cap/tab	30	30	Brand
						Lowest Price	24765	0.242003	67500	0.659609
	Depression						Public Sector		Private Sector		Other		Other2
	Select Medicine Name	Medicine Strength	Dosage Form	Treatment Duration (in Days)	Total # of Units per Treatment	Product Type	Median Treatment Price	Days' Wages	Median Treatment Price	Days' Wages	Median Treatment Price	Days' Wages	Median Treatment Price	Days' Wages
	Amitriptyline	25 mg	cap/tab	30	90	Brand
						Lowest Price			27000	0.263844
	Adult respiratory infection						Public Sector		Private Sector		Other		Other2
	Select Medicine Name	Medicine Strength	Dosage Form	Treatment Duration (in Days)	Total # of Units per Treatment	Product Type	Median Treatment Price	Days' Wages	Median Treatment Price	Days' Wages	Median Treatment Price	Days' Wages	Median Treatment Price	Days' Wages
	Ciprofloxacin 500mg tab	500 mg	cap/tab	7	14	Brand
						Lowest Price	46802	0.457349	14000	0.136808
	Paediatric respiratory infection						Public Sector		Private Sector		Other		Other2
	Select Medicine Name	Medicine Strength	Dosage Form	Treatment Duration (in Days)	Total # of Units per Treatment	Product Type	Median Treatment Price	Days' Wages	Median Treatment Price	Days' Wages	Median Treatment Price	Days' Wages	Median Treatment Price	Days' Wages
	Co-trimoxazole suspension	8+40 mg/ml	millilitre	7	70	Brand
						Lowest Price	13020	0.127231	56000	0.547231
	Adult respiratory infection						Public Sector		Private Sector		Other		Other2
	Select Medicine Name	Medicine Strength	Dosage Form	Treatment Duration (in Days)	Total # of Units per Treatment	Product Type	Median Treatment Price	Days' Wages	Median Treatment Price	Days' Wages	Median Treatment Price	Days' Wages	Median Treatment Price	Days' Wages
	Amoxicillin 500mg tab	500 mg	cap/tab	7	21	Brand
						Lowest Price	9807	0.0958339	16800	0.164169
	Adult respiratory infection						Public Sector		Private Sector		Other		Other2
	Select Medicine Name	Medicine Strength	Dosage Form	Treatment Duration (in Days)	Total # of Units per Treatment	Product Type	Median Treatment Price	Days' Wages	Median Treatment Price	Days' Wages	Median Treatment Price	Days' Wages	Median Treatment Price	Days' Wages
	Ceftriaxone 1g injection	1 g/vial	vial	1	1	Brand
						Lowest Price			24111	0.235612
	Anxiety						Public Sector		Private Sector		Other		Other2
	Select Medicine Name	Medicine Strength	Dosage Form	Treatment Duration (in Days)	Total # of Units per Treatment	Product Type	Median Treatment Price	Days' Wages	Median Treatment Price	Days' Wages	Median Treatment Price	Days' Wages	Median Treatment Price	Days' Wages
	Diazepam 5mg tab	5 mg	cap/tab	7	7	Brand
						Lowest Price	4249	0.0415212
	Arthritis						Public Sector		Private Sector		Other		Other2
	Select Medicine Name	Medicine Strength	Dosage Form	Treatment Duration (in Days)	Total # of Units per Treatment	Product Type	Median Treatment Price	Days' Wages	Median Treatment Price	Days' Wages	Median Treatment Price	Days' Wages	Median Treatment Price	Days' Wages
	Diclofenac 50mg tab	50 mg	cap/tab	30	60	Brand			240000	2.34528
						Lowest Price			15000	0.14658
	Pain/inflammation						Public Sector		Private Sector		Other		Other2
	Select Medicine Name	Medicine Strength	Dosage Form	Treatment Duration (in Days)	Total # of Units per Treatment	Product Type	Median Treatment Price	Days' Wages	Median Treatment Price	Days' Wages	Median Treatment Price	Days' Wages	Median Treatment Price	Days' Wages
	Paracetamol suspension 24mg/ml	24mg/ml	millilitre	3	45	Brand
						Lowest Price			27254.2	0.266328
	Ulcer						Public Sector		Private Sector		Other		Other2
	Select Medicine Name	Medicine Strength	Dosage Form	Treatment Duration (in Days)	Total # of Units per Treatment	Product Type	Median Treatment Price	Days' Wages	Median Treatment Price	Days' Wages	Median Treatment Price	Days' Wages	Median Treatment Price	Days' Wages
	Omeprazole 20mg tab	20 mg	cap/tab	30	30	Brand
						Lowest Price	3840	0.0375244	12000	0.117264
	Enter condition						Public Sector		Private Sector		Other		Other2
	Select Medicine Name	Medicine Strength	Dosage Form	Treatment Duration (in Days)	Total # of Units per Treatment	Product Type	Median Treatment Price	Days' Wages	Median Treatment Price	Days' Wages	Median Treatment Price	Days' Wages	Median Treatment Price	Days' Wages
						Brand
						Lowest Price
	Enter condition						Public Sector		Private Sector		Other		Other2
	Select Medicine Name	Medicine Strength	Dosage Form	Treatment Duration (in Days)	Total # of Units per Treatment	Product Type	Median Treatment Price	Days' Wages	Median Treatment Price	Days' Wages	Median Treatment Price	Days' Wages	Median Treatment Price	Days' Wages
						Brand
						Lowest Price
	Enter condition						Public Sector		Private Sector		Other		Other2
	Select Medicine Name	Medicine Strength	Dosage Form	Treatment Duration (in Days)	Total # of Units per Treatment	Product Type	Median Treatment Price	Days' Wages	Median Treatment Price	Days' Wages	Median Treatment Price	Days' Wages	Median Treatment Price	Days' Wages
						Brand
						Lowest Price
	Enter condition						Public Sector		Private Sector		Other		Other2
	Select Medicine Name	Medicine Strength	Dosage Form	Treatment Duration (in Days)	Total # of Units per Treatment	Product Type	Median Treatment Price	Days' Wages	Median Treatment Price	Days' Wages	Median Treatment Price	Days' Wages	Median Treatment Price	Days' Wages
						Brand
						Lowest Price
	Enter condition						Public Sector		Private Sector		Other		Other2
	Select Medicine Name	Medicine Strength	Dosage Form	Treatment Duration (in Days)	Total # of Units per Treatment	Product Type	Median Treatment Price	Days' Wages	Median Treatment Price	Days' Wages	Median Treatment Price	Days' Wages	Median Treatment Price	Days' Wages
						Brand
						Lowest Price
	Enter condition						Public Sector		Private Sector		Other		Other2
	Select Medicine Name	Medicine Strength	Dosage Form	Treatment Duration (in Days)	Total # of Units per Treatment	Product Type	Median Treatment Price	Days' Wages	Median Treatment Price	Days' Wages	Median Treatment Price	Days' Wages	Median Treatment Price	Days' Wages
						Brand
						Lowest Price
	Enter condition						Public Sector		Private Sector		Other		Other2
	Select Medicine Name	Medicine Strength	Dosage Form	Treatment Duration (in Days)	Total # of Units per Treatment	Product Type	Median Treatment Price	Days' Wages	Median Treatment Price	Days' Wages	Median Treatment Price	Days' Wages	Median Treatment Price	Days' Wages
						Brand
						Lowest Price
	Enter condition						Public Sector		Private Sector		Other		Other2
	Select Medicine Name	Medicine Strength	Dosage Form	Treatment Duration (in Days)	Total # of Units per Treatment	Product Type	Median Treatment Price	Days' Wages	Median Treatment Price	Days' Wages	Median Treatment Price	Days' Wages	Median Treatment Price	Days' Wages
						Brand
						Lowest Price

[truncated: 9 more sheets: Originator products, Data Collection, Translation, Sector Contrasts, Procurement-copy2, Public-copy2, Private-copy2, Other-copy2, Other2-copy2]
